# Supplementary material for: 4-Carbamoylpyridin-1-ium 2,2,2-trichloro­acetate
Source: Acta Crystallogr Sect E Struct Rep Online. 2012 Aug 23;68(Pt 9):o2733. doi: 10.1107/S1600536812035507 (PMC3435745; doi:10.1107/S1600536812035507)
Supplement: Supplementary file 1 [file e-68-o2733-sup1.cif]

##############################################################################
#                                                                            #
# This CIF contains the data in a paper accepted for publication in          #
# Acta Crystallographica Section E. It conforms to the requirements of       #
# Notes for Authors for Acta Crystallographica Section E, and has been       #
# peer reviewed under the auspices of the IUCr Commission on Journals.       #
#                                                                            #
# Full details of the Crystallographic Information File format               #
# are given in the paper "The Crystallographic Information File (CIF):       #
# a New Standard Archive File for Crystallography" by S. R. Hall, F. H.      #
# Allen and I. D. Brown [Acta Cryst. (1991), A47, 655-685].                  #
#                                                                            #
# The current version of the core CIF dictionary is obtainable from          #
# ftp://ftp.iucr.org/pub/cif_core.dic.                                       #
#                                                                            #
# Software is freely available for graphical display of the structure(s)     #
# in this CIF. For information consult the CIF software page                 #
# http://www.iucr.org/resources/cif/software.                                #
#                                                                            #
# This file may be used for bona fide research purposes within the           #
# scientific community so long as proper attribution is given to the journal # 
# article from which it was obtained.                                        #
#                                                                            #
##############################################################################
data_global
_audit_creation_method     'WinGX routine CIF_UPDATE'
_journal_date_recd_electronic     2012-08-09
_journal_date_accepted     2012-08-11
_journal_name_full     'Acta Crystallographica, Section E'
_journal_year     2012
_journal_volume     68
_journal_issue      9
_journal_page_first     o2733
_journal_page_last     o2733
_journal_paper_category     QO
_journal_paper_doi     10.1107/S1600536812035507
_journal_coeditor_code     BQ2374
_publ_contact_author_name     'Perdih, Franc'
_publ_contact_author_address
;
Faculty of Chemistry and Chemical Technology
University of Ljubljana
A\<sker\<ceva 5, P. O. Box 537
SI-1000 Ljubljana
Slovenia
;
_publ_contact_author_email     franc.perdih@fkkt.uni-lj.si
_publ_contact_author_fax      38612419220
_publ_contact_author_phone      38612419148
_publ_section_title
;
4-Carbamoylpyridin-1-ium 2,2,2-trichloroacetate
;
loop_
    _publ_author_name
    _publ_author_footnote
    _publ_author_address
    'Perdih, Franc' .
;
Faculty of Chemistry and Chemical Technology
University of Ljubljana
A\<sker\<ceva 5, P. O. Box 537
SI-1000 Ljubljana
Slovenia
and CO EN--FIST
Dunajska 156
SI-1000 Ljubljana
Slovenia
;
_publ_section_synopsis     .
_chemical_name_systematic
;
4-Carbamoylpyridin-1-ium 2,2,2-trichloroacetate
;
_chemical_name_common     ?
_chemical_formula_moiety     'C6 H7 N2 O +, C2 Cl3 O2 -'
_chemical_formula_sum     'C8 H7 Cl3 N2 O3'
_chemical_formula_iupac     'C6 H7 N2 O +, C2 Cl3 O2 -'
_chemical_formula_weight     285.51
_chemical_melting_point     ?
_symmetry_cell_setting     monoclinic
_symmetry_space_group_name_H-M     'P c'
_symmetry_space_group_name_Hall     'P -2yc'
loop_
    _symmetry_equiv_pos_as_xyz
    'x, y, z'
    'x, -y, z+1/2'
_cell_length_a     9.8768(3)
_cell_length_b     9.4403(3)
_cell_length_c     12.5157(3)
_cell_angle_alpha     90
_cell_angle_beta     90.240(2)
_cell_angle_gamma     90
_cell_volume     1166.95(6)
_cell_formula_units_Z     4
_cell_measurement_reflns_used     4989
_cell_measurement_theta_min     2.9789
_cell_measurement_theta_max     30.3048
_cell_measurement_temperature     293(2)
_exptl_crystal_description     cube
_exptl_crystal_colour     colourless
_exptl_crystal_size_max     0.2
_exptl_crystal_size_mid     0.2
_exptl_crystal_size_min     0.2
_exptl_crystal_density_diffrn     1.625
_exptl_crystal_density_method     'not measured'
_exptl_crystal_F_000     576
_exptl_absorpt_coefficient_mu     0.777
_exptl_absorpt_correction_type     multi-scan
_exptl_absorpt_process_details
;
(CrysAlis PRO; Agilent, 2011)
;
_exptl_absorpt_correction_T_min     0.8601
_exptl_absorpt_correction_T_max     0.8601
_exptl_special_details     ?
_diffrn_ambient_temperature     293(2)
_diffrn_radiation_type     MoK\a
_diffrn_radiation_wavelength     0.71073
_diffrn_radiation_source     'SuperNova (Mo) X-ray Source'
_diffrn_radiation_monochromator     'mirror'
_diffrn_measurement_device_type     'Agilent SuperNova, Dual, Cu at zero, Atlas'
_diffrn_measurement_method     '\w scans'
_diffrn_detector_area_resol_mean     10.4933
_diffrn_reflns_number     11114
_diffrn_reflns_av_R_equivalents     0.0259
_diffrn_reflns_theta_min     2.98
_diffrn_reflns_theta_max     27.48
_diffrn_reflns_theta_full     27.48
_diffrn_measured_fraction_theta_max     0.999
_diffrn_measured_fraction_theta_full     0.999
_diffrn_reflns_limit_h_min     -12
_diffrn_reflns_limit_h_max     12
_diffrn_reflns_limit_k_min     -12
_diffrn_reflns_limit_k_max     12
_diffrn_reflns_limit_l_min     -16
_diffrn_reflns_limit_l_max     16
_refine_special_details
;
Refinement of <i>F</i>^2^ against ALL reflections. The weighted <i>R</i>-factor
<i>wR</i> and goodness of fit <i>S</i> are based on <i>F</i>^2^, conventional
<i>R</i>-factors <i>R</i> are based on <i>F</i>, with <i>F</i> set to zero for
negative <i>F</i>^2^. The threshold expression of <i>F</i>^2^ >
2\s(<i>F</i>^2^) is used only for calculating <i>R</i>-factors(gt) <i>etc</i>.
and is not relevant to the choice of reflections for refinement.
<i>R</i>-factors based on <i>F</i>^2^ are statistically about twice as large
as those based on <i>F</i>, and <i>R</i>- factors based on ALL data will be
even larger.
;
_reflns_number_total     5195
_reflns_number_gt     4452
_reflns_threshold_expression     >2\s(I)
_refine_ls_structure_factor_coef     Fsqd
_refine_ls_matrix_type     full
_refine_ls_R_factor_all     0.0781
_refine_ls_R_factor_gt     0.0686
_refine_ls_wR_factor_ref     0.1987
_refine_ls_goodness_of_fit_ref     1.036
_refine_ls_restrained_S_all     1.036
_refine_ls_number_reflns     5195
_refine_ls_number_parameters     289
_refine_ls_number_restraints     2
_refine_ls_hydrogen_treatment     constr
_refine_ls_weighting_scheme     calc
_refine_ls_weighting_details
         'calc w=1/[\s^2^(Fo^2^)+(0.1040P)^2^+1.1455P] where P=(Fo^2^+2Fc^2^)/3'
_atom_sites_solution_hydrogens     geom
_atom_sites_solution_primary     direct
_atom_sites_solution_secondary     difmap
_refine_ls_shift/su_max     0
_refine_ls_shift/su_mean     0
_refine_diff_density_max     0.527
_refine_diff_density_min     -0.473
_refine_ls_extinction_method     none
_refine_ls_abs_structure_details     'Flack (1983), 2512 Friedel pairs'
_refine_ls_abs_structure_Flack     0.08(12)
loop_
    _atom_type_symbol
    _atom_type_description
    _atom_type_scat_dispersion_real
    _atom_type_scat_dispersion_imag
    _atom_type_scat_source
    C C 0.0033 0.0016 'International Tables Vol C Tables 4.2.6.8 and 6.1.1.4'
    H H 0 0 'International Tables Vol C Tables 4.2.6.8 and 6.1.1.4'
    N N 0.0061 0.0033 'International Tables Vol C Tables 4.2.6.8 and 6.1.1.4'
    O O 0.0106 0.006 'International Tables Vol C Tables 4.2.6.8 and 6.1.1.4'
    Cl Cl 0.1484 0.1585 'International Tables Vol C Tables 4.2.6.8 and 6.1.1.4'
_computing_data_collection     'CrysAlis PRO (Agilent, 2011)'
_computing_cell_refinement     'CrysAlis PRO (Agilent, 2011)'
_computing_data_reduction     'CrysAlis PRO (Agilent, 2011)'
_computing_structure_solution     'SHELXS97 (Sheldrick, 2008)'
_computing_structure_refinement     'SHELXL97 (Sheldrick, 2008)'
_computing_molecular_graphics
;
ORTEP-3 for Windows (Farrugia, 1997)
and DIAMOND (Brandenburg, 1999)
;
_computing_publication_material
;
WinGX publication routines (Farrugia, 1999)
and publCIF (Westrip, 2010)
;
loop_
    _atom_site_type_symbol
    _atom_site_label
    _atom_site_fract_x
    _atom_site_fract_y
    _atom_site_fract_z
    _atom_site_U_iso_or_equiv
    _atom_site_adp_type
    _atom_site_calc_flag
    _atom_site_refinement_flags
    _atom_site_occupancy
    _atom_site_disorder_assembly
    _atom_site_disorder_group
    Cl Cl1 0.10761(17) 0.0588(2) 0.78518(16) 0.0826(5) Uani d . 1 . .
    Cl Cl2 -0.0364(2) 0.03005(15) 0.98391(14) 0.0768(5) Uani d . 1 . .
    Cl Cl3 -0.18351(17) 0.0792(2) 0.78632(16) 0.0819(5) Uani d . 1 . .
    Cl Cl4 0.3217(3) 0.0487(2) 0.5048(3) 0.1287(12) Uani d . 1 . .
    Cl Cl5 0.4613(3) 0.04358(18) 0.70263(17) 0.0950(7) Uani d . 1 . .
    Cl Cl6 0.6112(3) 0.0464(2) 0.5097(3) 0.1206(10) Uani d . 1 . .
    N N1 0.9738(5) 0.3469(4) 0.5899(3) 0.0465(9) Uani d . 1 . .
    H H1A 0.9911 0.3487 0.6573 0.07 Uiso calc R 1 . .
    N N2 0.9725(5) 0.3126(5) 0.1897(3) 0.0545(11) Uani d . 1 . .
    H H2A 0.9523 0.3112 0.1228 0.082 Uiso calc R 1 . .
    H H2B 1.0545 0.2975 0.21 0.082 Uiso calc R 1 . .
    N N3 0.4737(5) 0.6594(5) 0.3579(3) 0.0489(10) Uani d . 1 . .
    H H3A 0.4908 0.6608 0.2906 0.073 Uiso calc R 1 . .
    N N4 0.4753(5) 0.6746(5) 0.7577(3) 0.0519(10) Uani d . 1 . .
    H H4A 0.4549 0.6785 0.8243 0.078 Uiso calc R 1 . .
    H H4B 0.5587 0.6786 0.7384 0.078 Uiso calc R 1 . .
    O O1 -0.0643(6) 0.3280(4) 0.9614(3) 0.0789(15) Uani d . 1 . .
    O O2 0.0158(5) 0.3511(5) 0.7986(3) 0.0713(13) Uani d . 1 . .
    O O3 0.5208(6) 0.3362(5) 0.6487(3) 0.0713(12) Uani d . 1 . .
    O O4 0.4394(7) 0.3324(4) 0.4841(3) 0.0834(16) Uani d . 1 . .
    O O5 0.7614(5) 0.3595(9) 0.2357(4) 0.116(3) Uani d . 1 . .
    O O6 0.2588(5) 0.6567(10) 0.7106(4) 0.138(3) Uani d . 1 . .
    C C1 1.0769(5) 0.3404(6) 0.5206(4) 0.0512(12) Uani d . 1 . .
    H H1 1.1657 0.3372 0.5456 0.061 Uiso calc R 1 . .
    C C2 1.0507(5) 0.3384(6) 0.4112(4) 0.0451(10) Uani d . 1 . .
    H H2 1.1213 0.3352 0.3623 0.054 Uiso calc R 1 . .
    C C3 0.9178(5) 0.3415(5) 0.3768(4) 0.0410(9) Uani d . 1 . .
    C C4 0.8152(5) 0.3479(5) 0.4506(4) 0.0471(10) Uani d . 1 . .
    H H4 0.7253 0.3503 0.4283 0.057 Uiso calc R 1 . .
    C C5 0.8467(6) 0.3506(6) 0.5575(4) 0.0555(13) Uani d . 1 . .
    H H5 0.7775 0.3551 0.6076 0.067 Uiso calc R 1 . .
    C C6 0.8784(6) 0.3376(6) 0.2605(4) 0.0538(13) Uani d . 1 . .
    C C7 0.5779(6) 0.6614(6) 0.4269(4) 0.0519(12) Uani d . 1 . .
    H H7 0.6667 0.6613 0.4026 0.062 Uiso calc R 1 . .
    C C8 0.5502(5) 0.6637(5) 0.5346(4) 0.0470(11) Uani d . 1 . .
    H H8 0.6208 0.6664 0.5839 0.056 Uiso calc R 1 . .
    C C9 0.4176(5) 0.6621(5) 0.5696(4) 0.0418(10) Uani d . 1 . .
    C C10 0.3170(6) 0.6561(6) 0.4940(4) 0.0543(12) Uani d . 1 . .
    H H10 0.2271 0.6525 0.5155 0.065 Uiso calc R 1 . .
    C C11 0.3464(6) 0.6552(6) 0.3887(4) 0.0556(13) Uani d . 1 . .
    H H11 0.2771 0.6518 0.3382 0.067 Uiso calc R 1 . .
    C C12 0.3792(5) 0.6626(7) 0.6854(4) 0.0558(13) Uani d . 1 . .
    C C13 -0.0250(5) 0.2831(5) 0.8761(3) 0.0436(10) Uani d . 1 . .
    C C14 -0.0344(5) 0.1177(5) 0.8593(4) 0.0481(10) Uani d . 1 . .
    C C15 0.4722(5) 0.2781(5) 0.5682(3) 0.0419(9) Uani d . 1 . .
    C C16 0.4658(5) 0.1124(5) 0.5706(4) 0.0463(10) Uani d . 1 . .
loop_
    _atom_site_aniso_label
    _atom_site_aniso_U_11
    _atom_site_aniso_U_22
    _atom_site_aniso_U_33
    _atom_site_aniso_U_12
    _atom_site_aniso_U_13
    _atom_site_aniso_U_23
    Cl1 0.0647(9) 0.0950(12) 0.0882(12) 0.0167(8) 0.0213(8) -0.0217(10)
    Cl2 0.1036(12) 0.0537(7) 0.0730(10) 0.0026(8) 0.0071(9) 0.0188(7)
    Cl3 0.0599(8) 0.1001(12) 0.0856(11) -0.0164(8) -0.0161(7) -0.0240(10)
    Cl4 0.1135(16) 0.0708(11) 0.201(3) -0.0082(11) -0.0941(19) -0.0250(14)
    Cl5 0.1471(19) 0.0620(9) 0.0760(11) -0.0091(10) 0.0003(12) 0.0210(8)
    Cl6 0.1032(15) 0.0709(12) 0.188(3) 0.0098(11) 0.0773(17) -0.0256(14)
    N1 0.066(3) 0.049(2) 0.0250(16) -0.0007(19) 0.0018(17) 0.0029(14)
    N2 0.059(2) 0.083(3) 0.0216(17) 0.008(2) -0.0014(16) -0.0018(19)
    N3 0.065(3) 0.053(2) 0.0280(18) 0.004(2) -0.0005(17) 0.0013(16)
    N4 0.057(2) 0.069(3) 0.0296(19) 0.003(2) -0.0002(17) -0.0002(18)
    O1 0.146(5) 0.059(2) 0.0319(18) 0.012(3) 0.008(2) 0.0011(16)
    O2 0.116(4) 0.071(3) 0.0270(16) -0.017(2) 0.002(2) 0.0035(16)
    O3 0.117(4) 0.065(2) 0.0324(18) -0.017(2) 0.004(2) -0.0052(16)
    O4 0.158(5) 0.052(2) 0.040(2) 0.007(3) -0.014(3) 0.0037(17)
    O5 0.049(2) 0.251(8) 0.047(2) 0.012(4) -0.0102(19) 0.015(4)
    O6 0.051(3) 0.312(11) 0.051(3) -0.018(4) 0.011(2) 0.008(4)
    C1 0.047(2) 0.067(3) 0.039(2) 0.005(2) -0.005(2) 0.001(2)
    C2 0.040(2) 0.065(3) 0.030(2) 0.003(2) 0.0028(17) 0.0013(19)
    C3 0.043(2) 0.052(3) 0.0288(18) -0.0013(19) 0.0020(16) 0.0073(16)
    C4 0.040(2) 0.057(3) 0.044(2) 0.001(2) 0.0088(19) 0.003(2)
    C5 0.061(3) 0.065(3) 0.041(3) 0.000(2) 0.018(2) 0.004(2)
    C6 0.051(3) 0.082(4) 0.029(2) -0.007(3) -0.0046(19) 0.010(2)
    C7 0.053(3) 0.063(3) 0.040(2) -0.008(2) 0.010(2) 0.004(2)
    C8 0.049(3) 0.063(3) 0.029(2) -0.008(2) -0.0054(19) 0.0021(19)
    C9 0.047(2) 0.051(3) 0.0277(19) -0.0028(19) -0.0021(17) 0.0005(17)
    C10 0.049(3) 0.071(3) 0.043(2) 0.002(2) -0.005(2) -0.001(2)
    C11 0.056(3) 0.065(3) 0.046(3) 0.012(3) -0.010(2) -0.001(2)
    C12 0.044(2) 0.093(4) 0.030(2) -0.004(3) 0.0067(19) 0.003(2)
    C13 0.056(2) 0.046(2) 0.028(2) -0.001(2) -0.0072(18) 0.0027(17)
    C14 0.047(2) 0.051(3) 0.046(2) -0.002(2) 0.0039(19) -0.006(2)
    C15 0.058(2) 0.044(2) 0.0239(18) -0.004(2) 0.0062(17) -0.0036(17)
    C16 0.044(2) 0.048(2) 0.047(2) 0.001(2) 0.0028(19) -0.005(2)
_geom_special_details
;
All s.u.'s (except the s.u. in the dihedral angle between two l.s. planes) are
estimated using the full covariance matrix. The cell s.u.'s are taken into
account individually in the estimation of s.u.'s in distances, angles and
torsion angles; correlations between s.u.'s in cell parameters are only used
when they are defined by crystal symmetry. An approximate (isotropic)
treatment of cell s.u.'s is used for estimating s.u.'s involving l.s. planes.
;
loop_
    _geom_bond_atom_site_label_1
    _geom_bond_atom_site_label_2
    _geom_bond_site_symmetry_2
    _geom_bond_distance
    _geom_bond_publ_flag
    Cl1 C14 . 1.774(5) ?
    Cl2 C14 . 1.766(5) ?
    Cl3 C14 . 1.768(5) ?
    Cl4 C16 . 1.748(5) ?
    Cl5 C16 . 1.777(6) ?
    Cl6 C16 . 1.743(5) ?
    N1 C5 . 1.318(7) ?
    N1 C1 . 1.342(7) ?
    N1 H1A . 0.86 ?
    N2 C6 . 1.308(7) ?
    N2 H2A . 0.86 ?
    N2 H2B . 0.86 ?
    N3 C11 . 1.317(7) ?
    N3 C7 . 1.340(7) ?
    N3 H3A . 0.86 ?
    N4 C12 . 1.314(7) ?
    N4 H4A . 0.86 ?
    N4 H4B . 0.86 ?
    O1 C13 . 1.213(6) ?
    O2 C13 . 1.233(6) ?
    O3 C15 . 1.242(6) ?
    O4 C15 . 1.215(6) ?
    O5 C6 . 1.213(7) ?
    O6 C12 . 1.233(7) ?
    C1 C2 . 1.393(6) ?
    C1 H1 . 0.93 ?
    C2 C3 . 1.380(7) ?
    C2 H2 . 0.93 ?
    C3 C4 . 1.375(6) ?
    C3 C6 . 1.505(6) ?
    C4 C5 . 1.372(8) ?
    C4 H4 . 0.93 ?
    C5 H5 . 0.93 ?
    C7 C8 . 1.377(7) ?
    C7 H7 . 0.93 ?
    C8 C9 . 1.382(7) ?
    C8 H8 . 0.93 ?
    C9 C10 . 1.371(7) ?
    C9 C12 . 1.499(6) ?
    C10 C11 . 1.350(8) ?
    C10 H10 . 0.93 ?
    C11 H11 . 0.93 ?
    C13 C14 . 1.578(7) ?
    C15 C16 . 1.566(7) ?
loop_
    _geom_angle_atom_site_label_1
    _geom_angle_atom_site_label_2
    _geom_angle_atom_site_label_3
    _geom_angle_site_symmetry_1
    _geom_angle_site_symmetry_3
    _geom_angle
    _geom_angle_publ_flag
    C5 N1 C1 . . 121.8(4) ?
    C5 N1 H1A . . 119.1 ?
    C1 N1 H1A . . 119.1 ?
    C6 N2 H2A . . 120 ?
    C6 N2 H2B . . 120 ?
    H2A N2 H2B . . 120 ?
    C11 N3 C7 . . 122.9(4) ?
    C11 N3 H3A . . 118.6 ?
    C7 N3 H3A . . 118.6 ?
    C12 N4 H4A . . 120 ?
    C12 N4 H4B . . 120 ?
    H4A N4 H4B . . 120 ?
    N1 C1 C2 . . 119.8(5) ?
    N1 C1 H1 . . 120.1 ?
    C2 C1 H1 . . 120.1 ?
    C3 C2 C1 . . 118.6(4) ?
    C3 C2 H2 . . 120.7 ?
    C1 C2 H2 . . 120.7 ?
    C4 C3 C2 . . 119.6(4) ?
    C4 C3 C6 . . 117.6(4) ?
    C2 C3 C6 . . 122.8(4) ?
    C5 C4 C3 . . 119.5(5) ?
    C5 C4 H4 . . 120.3 ?
    C3 C4 H4 . . 120.3 ?
    N1 C5 C4 . . 120.7(5) ?
    N1 C5 H5 . . 119.6 ?
    C4 C5 H5 . . 119.6 ?
    O5 C6 N2 . . 122.4(5) ?
    O5 C6 C3 . . 119.0(5) ?
    N2 C6 C3 . . 118.6(5) ?
    N3 C7 C8 . . 118.4(5) ?
    N3 C7 H7 . . 120.8 ?
    C8 C7 H7 . . 120.8 ?
    C7 C8 C9 . . 120.2(4) ?
    C7 C8 H8 . . 119.9 ?
    C9 C8 H8 . . 119.9 ?
    C10 C9 C8 . . 117.8(4) ?
    C10 C9 C12 . . 118.8(4) ?
    C8 C9 C12 . . 123.4(4) ?
    C11 C10 C9 . . 121.1(5) ?
    C11 C10 H10 . . 119.5 ?
    C9 C10 H10 . . 119.5 ?
    N3 C11 C10 . . 119.6(5) ?
    N3 C11 H11 . . 120.2 ?
    C10 C11 H11 . . 120.2 ?
    O6 C12 N4 . . 121.5(5) ?
    O6 C12 C9 . . 119.7(5) ?
    N4 C12 C9 . . 118.8(4) ?
    O1 C13 O2 . . 128.1(5) ?
    O1 C13 C14 . . 116.4(4) ?
    O2 C13 C14 . . 115.4(4) ?
    C13 C14 Cl2 . . 110.3(3) ?
    C13 C14 Cl3 . . 108.7(3) ?
    Cl2 C14 Cl3 . . 110.3(3) ?
    C13 C14 Cl1 . . 109.5(3) ?
    Cl2 C14 Cl1 . . 109.1(3) ?
    Cl3 C14 Cl1 . . 108.9(3) ?
    O4 C15 O3 . . 128.1(5) ?
    O4 C15 C16 . . 115.3(4) ?
    O3 C15 C16 . . 116.2(4) ?
    C15 C16 Cl6 . . 108.4(3) ?
    C15 C16 Cl4 . . 111.6(4) ?
    Cl6 C16 Cl4 . . 110.0(3) ?
    C15 C16 Cl5 . . 112.6(3) ?
    Cl6 C16 Cl5 . . 107.4(3) ?
    Cl4 C16 Cl5 . . 106.8(3) ?
loop_
    _geom_torsion_atom_site_label_1
    _geom_torsion_atom_site_label_2
    _geom_torsion_atom_site_label_3
    _geom_torsion_atom_site_label_4
    _geom_torsion_site_symmetry_1
    _geom_torsion_site_symmetry_2
    _geom_torsion_site_symmetry_3
    _geom_torsion_site_symmetry_4
    _geom_torsion
    _geom_torsion_publ_flag
    C5 N1 C1 C2 . . . . 0.5(8) ?
    N1 C1 C2 C3 . . . . -0.8(8) ?
    C1 C2 C3 C4 . . . . 0.7(8) ?
    C1 C2 C3 C6 . . . . -179.1(5) ?
    C2 C3 C4 C5 . . . . -0.3(8) ?
    C6 C3 C4 C5 . . . . 179.6(5) ?
    C1 N1 C5 C4 . . . . 0.0(8) ?
    C3 C4 C5 N1 . . . . -0.1(8) ?
    C4 C3 C6 O5 . . . . 9.9(9) ?
    C2 C3 C6 O5 . . . . -170.3(7) ?
    C4 C3 C6 N2 . . . . -171.0(5) ?
    C2 C3 C6 N2 . . . . 8.8(9) ?
    C11 N3 C7 C8 . . . . -2.1(8) ?
    N3 C7 C8 C9 . . . . 0.8(8) ?
    C7 C8 C9 C10 . . . . 0.9(8) ?
    C7 C8 C9 C12 . . . . 179.2(5) ?
    C8 C9 C10 C11 . . . . -1.6(9) ?
    C12 C9 C10 C11 . . . . -180.0(5) ?
    C7 N3 C11 C10 . . . . 1.5(8) ?
    C9 C10 C11 N3 . . . . 0.4(9) ?
    C10 C9 C12 O6 . . . . 0.5(10) ?
    C8 C9 C12 O6 . . . . -177.8(7) ?
    C10 C9 C12 N4 . . . . -177.1(6) ?
    C8 C9 C12 N4 . . . . 4.6(8) ?
    O1 C13 C14 Cl2 . . . . -23.3(6) ?
    O2 C13 C14 Cl2 . . . . 159.9(4) ?
    O1 C13 C14 Cl3 . . . . 97.8(5) ?
    O2 C13 C14 Cl3 . . . . -79.1(5) ?
    O1 C13 C14 Cl1 . . . . -143.3(5) ?
    O2 C13 C14 Cl1 . . . . 39.8(6) ?
    O4 C15 C16 Cl6 . . . . 80.2(6) ?
    O3 C15 C16 Cl6 . . . . -93.8(5) ?
    O4 C15 C16 Cl4 . . . . -41.1(6) ?
    O3 C15 C16 Cl4 . . . . 145.0(5) ?
    O4 C15 C16 Cl5 . . . . -161.2(5) ?
    O3 C15 C16 Cl5 . . . . 24.9(6) ?
loop_
    _geom_hbond_atom_site_label_D
    _geom_hbond_atom_site_label_H
    _geom_hbond_atom_site_label_A
    _geom_hbond_site_symmetry_A
    _geom_hbond_distance_DH
    _geom_hbond_distance_HA
    _geom_hbond_distance_DA
    _geom_hbond_angle_DHA
    N1 H1A O2 1_655 0.86 1.78 2.643(5) 176.4
    N2 H2A O1 1_654 0.86 2.03 2.883(6) 169.7
    N2 H2B O6 2_664 0.86 2.06 2.854(7) 152.4
    N3 H3A O3 2_564 0.86 1.8 2.661(5) 178.2
    N4 H4A O4 2_565 0.86 2.01 2.858(6) 169.3
    N4 H4B O5 2_565 0.86 2.03 2.858(7) 160.1
    C2 H2 O6 2_664 0.93 2.34 3.251(7) 166.4
    C5 H5 O3 . 0.93 2.6 3.422(8) 148.3
    C8 H8 O5 2_565 0.93 2.36 3.270(6) 165.6
_iucr_refine_instructions_details
;
TITL mo343 in Pc #7
CELL  0.71073   9.8768   9.4403  12.5157   90.000   90.240   90.000
ZERR     4.00   0.0003   0.0003   0.0003    0.000    0.002    0.000
LATT  -1
SYMM    X, - Y, 1/2 + Z
SFAC  C    H    N    O    CL
UNIT  32   28   8    12   12
MERG   2
OMIT     3   2   3
OMIT    -2   0   4
ACTA
SHEL 20.4 0.77
FMAP   2
PLAN   20
SIZE     0.20   0.20   0.20
BOND   $H
CONF
EQIV $1 x+1, y, z
EQIV $2 x+1, y, z-1
EQIV $3 x+1, -y+1, z-1/2
EQIV $4 x, -y+1, z-1/2
EQIV $5 x, -y+1, z+1/2
HTAB N1 O2_$1
HTAB N2 O1_$2
HTAB N2 O6_$3
HTAB N3 O3_$4
HTAB N4 O4_$5
HTAB N4 O5_$5
HTAB C2 O6_$3
HTAB C5 O3
HTAB C8 O5_$5
L.S.  10
WGHT    0.104000    1.145500
FVAR       3.76878
CL1   5    0.107608    0.058803    0.785183    11.00000    0.06471    0.09499 =
         0.08820   -0.02172    0.02129    0.01666
CL2   5   -0.036365    0.030048    0.983906    11.00000    0.10361    0.05366 =
         0.07304    0.01882    0.00705    0.00257
CL3   5   -0.183506    0.079198    0.786315    11.00000    0.05988    0.10014 =
         0.08563   -0.02401   -0.01614   -0.01641
CL4   5    0.321657    0.048727    0.504812    11.00000    0.11348    0.07076 =
         0.20116   -0.02501   -0.09410   -0.00821
CL5   5    0.461329    0.043579    0.702630    11.00000    0.14713    0.06203 =
         0.07598    0.02103    0.00029   -0.00909
CL6   5    0.611160    0.046385    0.509731    11.00000    0.10325    0.07089 =
         0.18817   -0.02560    0.07729    0.00981
N1    3    0.973771    0.346905    0.589869    11.00000    0.06586    0.04869 =
         0.02504    0.00290    0.00178   -0.00073
AFIX  43
H1A   2    0.991069    0.348713    0.657256    11.00000   -1.50000
AFIX   0
N2    3    0.972492    0.312575    0.189662    11.00000    0.05860    0.08342 =
         0.02161   -0.00179   -0.00137    0.00796
AFIX  93
H2A   2    0.952292    0.311155    0.122765    11.00000   -1.50000
H2B   2    1.054517    0.297522    0.210000    11.00000   -1.50000
AFIX   0
N3    3    0.473711    0.659357    0.357922    11.00000    0.06541    0.05321 =
         0.02801    0.00130   -0.00047    0.00389
AFIX  43
H3A   2    0.490750    0.660799    0.290602    11.00000   -1.50000
AFIX   0
N4    3    0.475346    0.674637    0.757688    11.00000    0.05676    0.06930 =
         0.02959   -0.00019   -0.00019    0.00258
AFIX  93
H4A   2    0.454884    0.678548    0.824345    11.00000   -1.50000
H4B   2    0.558720    0.678578    0.738373    11.00000   -1.50000
AFIX   0
O1    4   -0.064273    0.327979    0.961350    11.00000    0.14604    0.05867 =
         0.03193    0.00108    0.00796    0.01244
O2    4    0.015820    0.351120    0.798571    11.00000    0.11625    0.07060 =
         0.02704    0.00349    0.00152   -0.01735
O3    4    0.520845    0.336215    0.648741    11.00000    0.11678    0.06475 =
         0.03236   -0.00520    0.00442   -0.01737
O4    4    0.439441    0.332420    0.484057    11.00000    0.15799    0.05190 =
         0.04006    0.00367   -0.01448    0.00666
O5    4    0.761413    0.359468    0.235749    11.00000    0.04940    0.25051 =
         0.04658    0.01550   -0.01017    0.01157
O6    4    0.258805    0.656742    0.710622    11.00000    0.05102    0.31231 =
         0.05086    0.00753    0.01133   -0.01829
C1    1    1.076933    0.340411    0.520623    11.00000    0.04684    0.06736 =
         0.03929    0.00119   -0.00500    0.00458
AFIX  43
H1    2    1.165684    0.337232    0.545623    11.00000   -1.20000
AFIX   0
C2    1    1.050721    0.338443    0.411159    11.00000    0.04029    0.06509 =
         0.03009    0.00131    0.00282    0.00291
AFIX  43
H2    2    1.121312    0.335166    0.362279    11.00000   -1.20000
AFIX   0
C3    1    0.917763    0.341461    0.376792    11.00000    0.04260    0.05158 =
         0.02884    0.00730    0.00196   -0.00126
C4    1    0.815234    0.347871    0.450624    11.00000    0.04012    0.05689 =
         0.04450    0.00274    0.00884    0.00088
AFIX  43
H4    2    0.725334    0.350343    0.428306    11.00000   -1.20000
AFIX   0
C5    1    0.846662    0.350591    0.557488    11.00000    0.06101    0.06453 =
         0.04122    0.00444    0.01817   -0.00027
AFIX  43
H5    2    0.777546    0.355082    0.607610    11.00000   -1.20000
AFIX   0
C6    1    0.878437    0.337638    0.260493    11.00000    0.05051    0.08150 =
         0.02925    0.01035   -0.00459   -0.00730
C7    1    0.577874    0.661405    0.426909    11.00000    0.05280    0.06319 =
         0.03972    0.00357    0.00959   -0.00816
AFIX  43
H7    2    0.666727    0.661273    0.402606    11.00000   -1.20000
AFIX   0
C8    1    0.550150    0.663709    0.534601    11.00000    0.04873    0.06346 =
         0.02871    0.00208   -0.00539   -0.00774
AFIX  43
H8    2    0.620784    0.666359    0.583932    11.00000   -1.20000
AFIX   0
C9    1    0.417630    0.662095    0.569599    11.00000    0.04699    0.05065 =
         0.02771    0.00049   -0.00211   -0.00283
C10   1    0.317043    0.656064    0.493953    11.00000    0.04947    0.07090 =
         0.04260   -0.00080   -0.00522    0.00158
AFIX  43
H10   2    0.227101    0.652486    0.515483    11.00000   -1.20000
AFIX   0
C11   1    0.346402    0.655232    0.388707    11.00000    0.05602    0.06469 =
         0.04603   -0.00070   -0.01017    0.01223
AFIX  43
H11   2    0.277128    0.651767    0.338217    11.00000   -1.20000
AFIX   0
C12   1    0.379216    0.662641    0.685350    11.00000    0.04432    0.09264 =
         0.03049    0.00324    0.00667   -0.00371
C13   1   -0.025044    0.283103    0.876102    11.00000    0.05633    0.04617 =
         0.02811    0.00270   -0.00715   -0.00127
C14   1   -0.034366    0.117703    0.859264    11.00000    0.04736    0.05129 =
         0.04568   -0.00600    0.00393   -0.00171
C15   1    0.472152    0.278052    0.568249    11.00000    0.05763    0.04439 =
         0.02388   -0.00357    0.00616   -0.00427
C16   1    0.465752    0.112380    0.570558    11.00000    0.04370    0.04812 =
         0.04697   -0.00516    0.00280    0.00135
HKLF    4
REM  mo343 in Pc #7
REM R1 =  0.0686 for   4452 Fo > 4sig(Fo)  and  0.0781 for all   5195 data
REM    289 parameters refined using      2 restraints
END
WGHT      0.1036      1.1531
REM Highest difference peak  0.527,  deepest hole -0.473,  1-sigma level  0.080
Q1    1   0.3721  0.0770  0.6715  11.00000  0.05    0.53
Q2    1   0.4126  0.3382  0.6563  11.00000  0.05    0.47
Q3    1   0.5563  0.0405  0.6624  11.00000  0.05    0.45
Q4    1  -0.0885  0.3572  0.8047  11.00000  0.05    0.42
Q5    1   0.5341  0.0519  0.4588  11.00000  0.05    0.37
Q6    1   0.4280  0.0557  0.4477  11.00000  0.05    0.33
Q7    1   0.3182  0.0484  0.6019  11.00000  0.05    0.30
Q8    1   0.5235  0.3381  0.5027  11.00000  0.05    0.28
Q9    1  -0.1224  0.0504  0.8381  11.00000  0.05    0.27
Q10   1  -0.1821 -0.1167  0.7794  11.00000  0.05    0.27
Q11   1   0.3998  0.6564  0.6153  11.00000  0.05    0.26
Q12   1   0.5906  0.8479  0.6195  11.00000  0.05    0.26
Q13   1   0.1844  0.0764  0.8407  11.00000  0.05    0.26
Q14   1   0.7241  0.3425  0.6387  11.00000  0.05    0.25
Q15   1   0.0671  0.0787  1.0028  11.00000  0.05    0.24
Q16   1   0.0154  0.3223  0.9476  11.00000  0.05    0.24
Q17   1   0.1543  0.4184  0.7348  11.00000  0.05    0.24
Q18   1   0.6798 -0.0820  0.6088  11.00000  0.05    0.24
Q19   1   0.3541  0.6730  0.2114  11.00000  0.05    0.23
Q20   1   0.2011 -0.1055  0.4717  11.00000  0.05    0.23
;
