# Supplementary material for: 4-Carbamoylpyridin-1-ium 2,2,2-trichloro­acetate
Source: Acta Crystallogr Sect E Struct Rep Online. 2012 Aug 23;68(Pt 9):o2733. doi: 10.1107/S1600536812035507 (PMC3435745; doi:10.1107/S1600536812035507)
Supplement: Supplementary file 2 [file e-68-o2733-Isup2.hkl]

#
# h,k,l, Fc-squared, Fo-squared, sigma(Fo-squared) and status flag
#
data_I
_shelx_title ' mo343 in Pc'
_shelx_refln_list_code          4
_shelx_F_calc_maximum      273.18
_exptl_crystal_F_000       576.00
_reflns_d_resolution_high  0.7702
 
loop_
 _symmetry_equiv_pos_as_xyz
 'x, y, z'
 'x, -y, z+1/2'
 
_cell_length_a     9.8768
_cell_length_b     9.4403
_cell_length_c    12.5157
_cell_angle_alpha  90.000
_cell_angle_beta   90.240
_cell_angle_gamma  90.000
 
_shelx_F_squared_multiplier     1.000
 
loop_
 _refln_index_h
 _refln_index_k
 _refln_index_l
 _refln_F_squared_calc
 _refln_F_squared_meas
 _refln_F_squared_sigma
 _refln_observed_status
  -2   0 -16       54.86       74.57     11.67 o
  -1   0 -16       12.98       20.05      5.85 o
   0   0 -16       12.92       16.23      5.70 o
   1   0 -16        8.09        8.01      3.64 o
   2   0 -16       51.55       55.21      9.56 o
  -1   1 -16       16.00       18.68      5.72 o
   0   1 -16        6.76       16.44      4.26 o
   1   1 -16       20.96       22.67      4.59 o
   2   1 -16       13.05       12.37      4.89 o
   0   2 -16       19.34       23.29      6.44 o
  -4   1 -15        5.06       -1.11      1.98 o
  -3   1 -15       21.29       26.26      4.68 o
  -2   1 -15       28.67       31.65      5.18 o
  -1   1 -15       10.34       18.94      4.19 o
   0   1 -15       72.84      104.51     14.62 o
   1   1 -15       37.20       37.40      5.56 o
   2   1 -15       43.22       36.47      5.24 o
   3   1 -15       32.41       33.47      5.15 o
   4   1 -15        6.24        4.45      2.44 o
  -4   2 -15        5.18        4.16      2.36 o
  -3   2 -15       10.43       14.49      3.59 o
  -2   2 -15       34.07       29.50      5.08 o
  -1   2 -15       31.01       42.43      5.93 o
   0   2 -15       31.32       32.31      4.90 o
   1   2 -15        2.65       10.82      3.00 o
   2   2 -15       30.60       25.20      4.53 o
   3   2 -15       15.54       13.83      3.52 o
   4   2 -15        4.75        2.59      1.89 o
  -3   3 -15        0.63        0.97      2.90 o
  -2   3 -15        2.67        1.39      2.18 o
  -1   3 -15        5.12        5.13      2.16 o
   0   3 -15       22.58       22.71      6.84 o
   1   3 -15        9.78       15.38      3.74 o
   2   3 -15        3.51        2.42      2.12 o
   3   3 -15        0.62       -0.11      2.03 o
  -2   4 -15       16.57       20.73      4.59 o
  -1   4 -15        2.70       -1.31      1.93 o
   0   4 -15       60.76       75.75      8.03 o
   1   4 -15       17.25       20.42      4.04 o
   2   4 -15       22.58       22.39      4.51 o
  -6   0 -14       42.30       48.31      8.83 o
  -5   0 -14       84.81       87.13     11.85 o
  -4   0 -14        6.25       12.22      4.89 o
  -3   0 -14       65.05       83.62     11.36 o
  -2   0 -14        4.32       16.99      5.32 o
  -1   0 -14       95.27       80.81     10.94 o
   0   0 -14       67.39       73.32     10.29 o
   1   0 -14      100.03       89.45     11.34 o
   2   0 -14       66.43       57.83      8.89 o
   3   0 -14       56.05       55.82      8.93 o
   4   0 -14       33.63       42.35      7.81 o
   5   0 -14       61.72       77.83     10.82 o
   6   0 -14       26.54       33.95      7.45 o
  -6   1 -14        1.44        5.15      2.59 o
  -5   1 -14       12.68       15.46      4.78 o
  -4   1 -14       14.58       15.34      3.60 o
  -3   1 -14        3.23       11.20      4.37 o
  -2   1 -14       37.50       46.33      6.06 o
  -1   1 -14       34.83       41.85      5.57 o
   0   1 -14       53.11       49.03      6.08 o
   1   1 -14       34.24       49.34      8.59 o
   2   1 -14       12.17       19.92      3.81 o
   3   1 -14       10.93        9.31      2.54 o
   4   1 -14       11.39        4.12      5.22 o
   5   1 -14       10.51       11.95      3.13 o
   6   1 -14       12.30       14.96      3.40 o
  -6   2 -14        0.21        3.80      4.44 o
  -5   2 -14       10.59        8.37      2.42 o
  -4   2 -14       15.68       24.57      4.63 o
  -3   2 -14        9.25        6.81      2.60 o
  -2   2 -14       21.33       18.47      3.70 o
  -1   2 -14       31.11       38.84      5.38 o
   0   2 -14       16.11       19.22      6.60 o
   1   2 -14       37.68       45.73      5.70 o
   2   2 -14        7.97        9.91      3.13 o
   3   2 -14       10.05       11.35      3.41 o
   4   2 -14       10.65        6.14      2.43 o
   5   2 -14        9.34        6.86      3.49 o
   6   2 -14        1.75       -2.46      2.89 o
  -5   3 -14       32.97       33.42      5.29 o
  -4   3 -14        6.62       -0.50      2.86 o
  -3   3 -14       19.08       24.45      6.37 o
  -2   3 -14       10.52        9.99      3.77 o
  -1   3 -14       65.59       66.45      7.09 o
   0   3 -14        1.78        1.59      1.80 o
   1   3 -14       64.25       49.93      6.23 o
   2   3 -14       32.81       36.16      5.99 o
   3   3 -14       18.12       13.38      3.23 o
   4   3 -14       13.07       12.61      4.23 o
   5   3 -14       31.54       30.05      6.40 o
  -4   4 -14       16.89       17.36      7.57 o
  -3   4 -14        4.39        4.37      3.88 o
  -2   4 -14        9.14        3.54      2.09 o
  -1   4 -14        6.47        2.64      1.90 o
   0   4 -14       11.51       11.15      2.98 o
   1   4 -14        8.00        8.89      2.86 o
   2   4 -14       14.52       17.74      5.22 o
   3   4 -14        6.50        7.64      3.93 o
   4   4 -14       19.43       12.18      4.37 o
   5   4 -14        2.78        3.60      3.77 o
  -3   5 -14       10.74        7.27      3.52 o
  -2   5 -14        0.91       -1.98      2.46 o
  -1   5 -14        4.36        6.15      3.31 o
   0   5 -14        8.83       10.48      3.32 o
   1   5 -14       11.89       12.77      3.49 o
   2   5 -14        2.39        1.33      2.24 o
   3   5 -14       18.37       23.44      5.32 o
  -1   6 -14       15.87       19.58      7.87 o
   0   6 -14       15.39        4.41      2.21 o
   1   6 -14       12.96        6.39      2.28 o
  -7   1 -13        9.93       14.01      4.17 o
  -6   1 -13       14.61       24.59      4.44 o
  -5   1 -13       12.47        2.95      4.03 o
  -4   1 -13       35.65       35.79      5.07 o
  -3   1 -13       56.74       60.42      6.59 o
  -2   1 -13      183.29      169.20     13.85 o
  -1   1 -13       33.55       40.95      5.37 o
   0   1 -13      196.43      175.36     10.88 o
   1   1 -13       26.85       22.55      4.29 o
   2   1 -13      207.72      195.63     11.41 o
   3   1 -13       72.87       64.35      6.51 o
   4   1 -13       28.84       31.58      4.58 o
   5   1 -13       14.13        6.59      3.40 o
   6   1 -13       43.41       47.17      7.85 o
   7   1 -13       13.64       16.38      4.88 o
  -7   2 -13       53.35       50.43      6.37 o
  -6   2 -13       60.60       81.08      7.89 o
  -5   2 -13        9.25        7.95      3.24 o
  -4   2 -13        8.17        2.35      2.93 o
  -3   2 -13       14.10       15.84      3.52 o
  -2   2 -13      146.19      131.93      9.60 o
  -1   2 -13       45.59       37.84      5.29 o
   0   2 -13       94.44       98.85      8.15 o
   1   2 -13       75.43       58.32      7.19 o
   2   2 -13      106.56      105.64      9.82 o
   3   2 -13       23.79       28.38      4.54 o
   4   2 -13       10.84        3.51      2.25 o
   5   2 -13       10.19       10.56      3.08 o
   6   2 -13       24.96       46.98      7.69 o
   7   2 -13       40.78       36.92      7.03 o
  -6   3 -13        5.51        4.64      2.20 o
  -5   3 -13        0.97       -1.43      2.05 o
  -4   3 -13       11.88       10.37      2.71 o
  -3   3 -13       37.23       48.62      5.77 o
  -2   3 -13       19.87       20.46      3.90 o
  -1   3 -13       11.14        2.60      1.76 o
   0   3 -13       38.31       37.82      7.01 o
   1   3 -13        2.03        1.25      1.59 o
   2   3 -13       12.05        9.14      2.62 o
   3   3 -13       32.27       32.99      6.41 o
   4   3 -13       14.61       12.50      3.86 o
   5   3 -13        0.68        1.66      2.46 o
   6   3 -13        5.98        4.22      2.80 o
  -6   4 -13        7.22        5.52      2.72 o
  -5   4 -13       25.44       20.47      4.46 o
  -4   4 -13       10.70        4.57      2.12 o
  -3   4 -13       65.84       66.52      7.10 o
  -2   4 -13       56.49       50.47      5.96 o
  -1   4 -13       22.77       21.83      3.91 o
   0   4 -13      108.17       77.50      9.99 o
   1   4 -13       29.60       28.19      4.40 o
   2   4 -13       54.46       33.31      6.58 o
   3   4 -13       97.07       95.73     10.66 o
   4   4 -13        3.26        7.59      3.44 o
   5   4 -13       28.19       29.16      5.53 o
  -5   5 -13        0.36        4.43      2.22 o
  -4   5 -13        6.45        7.52      3.00 o
  -3   5 -13        1.05        5.26      5.28 o
  -2   5 -13       41.96       39.50      9.83 o
  -1   5 -13        6.95        6.06      2.23 o
   0   5 -13       21.13       29.17      4.71 o
   1   5 -13       12.01       11.68      4.03 o
   2   5 -13       45.81       55.39      8.24 o
   3   5 -13       18.33       19.17      4.75 o
   4   5 -13        8.67        7.15      3.94 o
  -4   6 -13       35.72       40.47      5.68 o
  -3   6 -13       21.63       26.28      4.57 o
  -2   6 -13       21.40       21.25      4.26 o
  -1   6 -13        9.92       10.30      3.12 o
   0   6 -13       21.01       31.05      5.47 o
   1   6 -13        6.37        1.53      2.39 o
   2   6 -13       34.37       35.77      6.89 o
   3   6 -13       17.69       23.06      5.21 o
  -2   7 -13        1.96        2.51      2.09 o
  -1   7 -13       27.83       18.57      3.83 o
   0   7 -13        2.44        2.26      2.49 o
   1   7 -13       29.62       28.64      6.29 o
   2   7 -13        2.56        0.02      2.36 o
  -8   0 -12       19.84       11.15      4.41 o
  -7   0 -12      107.80      107.62     12.71 o
  -6   0 -12       10.04       20.02      5.84 o
  -5   0 -12       10.51       23.60      5.80 o
  -4   0 -12       35.05       23.46      5.83 o
  -3   0 -12       39.76       32.69      6.49 o
  -2   0 -12       22.23       24.95      6.00 o
  -1   0 -12      115.17      109.72     11.51 o
   0   0 -12       73.62       95.18     10.55 o
   1   0 -12      116.21      100.76     10.93 o
   2   0 -12       30.10       48.76      7.70 o
   3   0 -12       17.54       20.31      4.89 o
   4   0 -12       25.28       29.16      6.08 o
   5   0 -12        0.01        1.20      2.45 o
  -8   1 -12        3.13        7.47      2.73 o
  -7   1 -12        4.05        3.12      1.83 o
  -6   1 -12        7.32       14.01      3.31 o
  -5   1 -12       22.68       23.98      4.18 o
  -4   1 -12        8.66        5.70      4.12 o
  -3   1 -12      109.55      115.76      8.70 o
  -2   1 -12       15.71       15.45      3.06 o
  -1   1 -12       20.68       23.87      3.77 o
   0   1 -12       34.05       30.65      5.24 o
   1   1 -12       23.37       24.70      3.79 o
   2   1 -12        7.82        3.20      2.45 o
   3   1 -12      125.74      141.06      9.23 o
   4   1 -12       28.50       22.66      5.29 o
   5   1 -12       26.57       32.54      6.35 o
   6   1 -12        6.15        7.97      3.47 o
   7   1 -12        0.76        0.21      2.02 o
   8   1 -12        2.10        8.60      3.42 o
  -8   2 -12        1.34        8.97      2.88 o
  -7   2 -12        9.44        2.36      2.11 o
  -6   2 -12        0.89        0.22      1.63 o
  -5   2 -12       66.32       70.45      7.03 o
  -4   2 -12        4.71        3.54      1.82 o
  -3   2 -12      133.50      146.86      9.77 o
  -2   2 -12        7.00       15.76      3.44 o
  -1   2 -12      104.52      114.39      8.40 o
   0   2 -12       12.69        9.32      2.61 o
   1   2 -12      101.35      112.94      8.22 o
   2   2 -12        0.94       -0.45      1.47 o
   3   2 -12      139.63      142.65     12.81 o
   4   2 -12       12.21        8.96      3.35 o
   5   2 -12       77.51       82.64      9.67 o
   6   2 -12        3.51       -2.09      2.88 o
   7   2 -12        9.47        8.50      3.74 o
   8   2 -12        0.83        3.93      2.87 o
  -8   3 -12        8.58        4.80      2.15 o
  -7   3 -12       14.21       13.28      3.27 o
  -6   3 -12        0.28        1.25      1.95 o
  -5   3 -12        5.10        5.90      3.06 o
  -4   3 -12        2.40        0.54      5.73 o
  -3   3 -12        8.72        6.44      2.03 o
  -2   3 -12       24.22       28.16      4.47 o
  -1   3 -12       30.13       32.17      4.64 o
   0   3 -12       18.73       24.21      3.83 o
   1   3 -12       45.86       33.59      4.62 o
   2   3 -12        9.27       21.01      5.06 o
   3   3 -12       29.77       28.49      5.78 o
   4   3 -12        6.71        8.37      3.29 o
   5   3 -12       13.00       17.78      4.67 o
   6   3 -12        7.08        3.86      1.74 o
   7   3 -12       32.75       26.49      5.39 o
  -7   4 -12       30.29       34.38      5.10 o
  -6   4 -12        1.74        4.29      2.28 o
  -5   4 -12        7.06        6.85      3.02 o
  -4   4 -12        2.87        8.75      2.94 o
  -3   4 -12       21.51       29.95      4.53 o
  -2   4 -12       11.92       11.16      3.08 o
  -1   4 -12       63.69       62.80      6.25 o
   0   4 -12        9.18        6.56      2.06 o
   1   4 -12       28.11       29.28      5.96 o
   2   4 -12        7.62        2.69      2.37 o
   3   4 -12        4.19        4.84      3.06 o
   4   4 -12        4.03        1.71      2.37 o
   5   4 -12       14.75       28.10      5.54 o
   6   4 -12       12.52        6.46      3.02 o
   7   4 -12       12.54       21.57      5.67 o
  -6   5 -12        4.22        1.35      4.70 o
  -5   5 -12       28.04       39.65      8.51 o
  -4   5 -12        1.91        6.33      2.60 o
  -3   5 -12       22.41       21.90      7.16 o
  -2   5 -12        3.01        5.95      2.92 o
  -1   5 -12      126.53      120.61      9.01 o
   0   5 -12        9.78       11.82      2.93 o
   1   5 -12       93.78       86.04      9.97 o
   2   5 -12        1.64        3.72      2.59 o
   3   5 -12       17.37       11.75      3.53 o
   4   5 -12        0.75        2.79      2.24 o
   5   5 -12       39.19       38.47      5.98 o
   6   5 -12        1.89        1.25      2.83 o
  -5   6 -12        2.13        0.51      2.28 o
  -4   6 -12        5.29        2.73      2.36 o
  -3   6 -12        3.62        4.05      2.46 o
  -2   6 -12        4.82        4.99      3.09 o
  -1   6 -12        3.68        3.26      3.13 o
   0   6 -12        3.85       10.70      4.63 o
   1   6 -12       27.96       19.73      4.99 o
   2   6 -12        2.04        6.69      3.70 o
   3   6 -12       27.90       19.36      4.61 o
   4   6 -12        0.91       -0.14      1.90 o
   5   6 -12        4.34        1.57      3.00 o
  -4   7 -12        3.75        4.02      3.25 o
  -3   7 -12       38.19       38.15      5.88 o
  -2   7 -12        3.06        2.77      2.05 o
  -1   7 -12        7.00        6.78      2.73 o
   0   7 -12        3.53        5.11      2.53 o
   1   7 -12        0.85        5.93      3.25 o
   2   7 -12        8.12        2.88      1.94 o
  -2   8 -12        1.37        1.00      2.10 o
  -1   8 -12        1.22        1.41      1.90 o
   0   8 -12        3.34        0.42      1.91 o
   1   8 -12        1.91        1.89      2.59 o
  -9   1 -11        8.87        7.83      2.37 o
  -8   1 -11        2.72        2.27      2.54 o
  -7   1 -11        4.26       10.95      2.12 o
  -6   1 -11        7.13        6.88      1.77 o
  -5   1 -11        4.60        2.25      1.50 o
  -4   1 -11       23.68       29.17      5.81 o
  -3   1 -11      130.60      102.64      7.70 o
  -2   1 -11       36.83       42.41      4.82 o
  -1   1 -11      131.88      123.64      8.23 o
   0   1 -11       23.38       31.47      4.29 o
   1   1 -11      165.22      154.11      9.17 o
   2   1 -11       56.39       52.84      5.34 o
   3   1 -11      117.14      105.25     10.48 o
   4   1 -11       58.95       44.53      6.87 o
   5   1 -11        4.30        7.27      3.21 o
   6   1 -11       45.94       35.02      6.23 o
  -9   2 -11        8.67       12.39      7.17 o
  -8   2 -11       20.43       21.04      3.90 o
  -7   2 -11       31.24       37.76      3.80 o
  -6   2 -11       69.49       82.08      5.26 o
  -5   2 -11        0.57       -0.73      1.37 o
  -4   2 -11      119.44      105.57      5.10 o
  -3   2 -11      105.44       98.75      4.25 o
  -2   2 -11       59.39       59.46      5.82 o
  -1   2 -11       49.63       35.51      4.52 o
   0   2 -11       59.37       56.85      5.58 o
   1   2 -11       31.83       26.82      3.82 o
   2   2 -11       35.61       49.75      7.26 o
   3   2 -11      192.51      180.07     13.61 o
   4   2 -11      110.21      106.45     10.42 o
   5   2 -11        1.67        1.56      1.89 o
   6   2 -11        1.05        5.68      3.29 o
   7   2 -11       45.32       43.20      6.83 o
   8   2 -11       11.54        6.64      3.74 o
   9   2 -11        4.70        8.71      4.26 o
  -8   3 -11       12.32       10.15      2.73 o
  -7   3 -11        2.13        5.23      1.56 o
  -6   3 -11       25.34       28.77      4.37 o
  -5   3 -11        3.79        0.63      2.08 o
  -4   3 -11       26.44       28.69      4.32 o
  -3   3 -11       52.55       58.10      5.94 o
  -2   3 -11        6.46        6.59      2.44 o
  -1   3 -11        2.25        1.04      0.95 o
   0   3 -11      131.08      122.02      8.09 o
   1   3 -11        0.80        1.57      1.63 o
   2   3 -11        2.09       -0.23      1.85 o
   3   3 -11       45.32       60.18      7.67 o
   4   3 -11        7.35        4.52      2.20 o
   5   3 -11        0.05        1.28      2.02 o
   6   3 -11       56.51       57.45      5.74 o
   7   3 -11        3.73        2.39      1.53 o
   8   3 -11        8.40        5.88      4.05 o
  -8   4 -11        5.96       -0.73      1.81 o
  -7   4 -11        1.33        2.06      3.88 o
  -6   4 -11       11.24       24.69      4.27 o
  -5   4 -11       18.18       16.61      3.42 o
  -4   4 -11        0.76        4.75      3.63 o
  -3   4 -11       67.19       68.58      6.42 o
  -2   4 -11       53.06       45.30      5.24 o
  -1   4 -11       74.65       67.07      6.23 o
   0   4 -11      112.28      128.51     11.86 o
   1   4 -11       57.40       51.11      7.43 o
   2   4 -11       15.46       14.43      4.16 o
   3   4 -11       35.09       38.18      6.21 o
   4   4 -11       17.78       16.08      4.10 o
   5   4 -11        4.87       10.13      2.80 o
   6   4 -11       75.58       90.00      7.09 o
   7   4 -11        4.36        9.03      4.00 o
   8   4 -11        6.37        3.51      3.36 o
  -7   5 -11       24.73       28.90      6.47 o
  -6   5 -11       56.30       66.43      6.73 o
  -5   5 -11        1.58        2.14      2.07 o
  -4   5 -11       68.16       70.68      6.80 o
  -3   5 -11       32.17       31.56      4.61 o
  -2   5 -11       27.39       27.44      4.08 o
  -1   5 -11        1.62        3.08      1.41 o
   0   5 -11       88.07       93.05     10.07 o
   1   5 -11       46.02       48.84      7.04 o
   2   5 -11       70.48       66.62      8.03 o
   3   5 -11      100.28       91.07      9.32 o
   4   5 -11      114.68      115.62      9.29 o
   5   5 -11       13.56        5.76      1.83 o
   6   5 -11       20.34       34.74      7.73 o
   7   5 -11       13.89        6.98      3.64 o
  -7   6 -11        6.65        9.40      2.98 o
  -6   6 -11       15.41       21.90      4.00 o
  -5   6 -11       13.16       20.30      4.48 o
  -4   6 -11        8.67        6.67      2.92 o
  -3   6 -11       18.38       16.18      3.46 o
  -2   6 -11       70.45       69.17     10.85 o
  -1   6 -11       31.96       37.94      4.91 o
   0   6 -11      127.09      139.37     12.77 o
   1   6 -11       12.18       15.68      4.19 o
   2   6 -11        9.59       14.28      3.87 o
   3   6 -11       19.88       23.96      5.07 o
   4   6 -11       12.57       11.79      2.88 o
   5   6 -11        4.56        4.19      3.43 o
   6   6 -11       59.54       56.46      9.79 o
   7   6 -11        6.60        0.19      2.51 o
  -5   7 -11       20.51       30.03      4.62 o
  -4   7 -11        5.54       15.04      3.41 o
  -3   7 -11       12.67       15.08      6.69 o
  -2   7 -11       55.33       49.18      5.66 o
  -1   7 -11       32.33       38.74      6.79 o
   0   7 -11       64.38       71.43      9.08 o
   1   7 -11        0.85        7.06      3.05 o
   2   7 -11        4.83        8.23      3.49 o
   3   7 -11        9.90       11.84      2.61 o
   4   7 -11       10.18       17.20      5.69 o
   5   7 -11       18.18       34.74      8.07 o
  -4   8 -11        6.75       10.05      3.52 o
  -3   8 -11       11.67        8.35      2.69 o
  -2   8 -11       11.30       17.11      3.65 o
  -1   8 -11        2.05       11.27      4.18 o
   0   8 -11       15.81       22.63      5.19 o
   1   8 -11       21.76       27.25      5.56 o
   2   8 -11       38.12       40.76      6.43 o
   3   8 -11       27.25       21.79      6.50 o
   4   8 -11       18.20       24.21      6.60 o
   0   9 -11        8.02        9.40      3.70 o
 -10   0 -10        3.84        8.87      2.66 o
  -9   0 -10        7.68        7.76      2.50 o
  -8   0 -10      162.71      141.05      9.34 o
  -7   0 -10       44.19       66.34      5.77 o
  -6   0 -10      264.36      268.57     11.25 o
  -5   0 -10       36.74       31.74      6.15 o
  -4   0 -10      394.62      342.23     20.09 o
  -3   0 -10      540.69      481.94     24.22 o
  -2   0 -10     1066.14     1113.93     40.38 o
  -1   0 -10      155.30      221.57     15.30 o
   0   0 -10     1291.16     1187.23     41.40 o
   1   0 -10      955.05      820.15     32.33 o
   2   0 -10     1340.53     1207.74     41.79 o
   3   0 -10      346.74      359.84     19.75 o
 -10   1 -10       13.09        8.49      2.25 o
  -9   1 -10       10.42       10.22      2.04 o
  -8   1 -10       23.64       26.56      3.36 o
  -7   1 -10       46.16       51.90      4.30 o
  -6   1 -10       18.72       33.34      3.32 o
  -5   1 -10       24.34       38.18      3.26 o
  -4   1 -10       57.90       74.07      4.12 o
  -3   1 -10      276.45      285.17      7.75 o
  -2   1 -10      145.52      107.54      7.40 o
  -1   1 -10      452.32      348.89     13.77 o
   0   1 -10      334.18      320.77     13.00 o
   1   1 -10       34.18       41.28      4.53 o
   2   1 -10       29.67       26.82      4.96 o
   3   1 -10      425.65      390.39     20.20 o
   4   1 -10      130.08      127.73     11.08 o
   8   1 -10       52.62       47.76      7.72 o
   9   1 -10        9.47        8.11      3.51 o
  10   1 -10       15.90       18.55      5.21 o
  -9   2 -10        7.61        7.69      1.74 o
  -8   2 -10        4.86        7.94      1.93 o
  -7   2 -10       23.14       31.19      3.49 o
  -6   2 -10       31.87       51.28      4.11 o
  -5   2 -10       33.10       47.19      5.21 o
  -4   2 -10       70.21       87.11      6.88 o
  -3   2 -10      173.66      164.00      9.46 o
  -2   2 -10      229.26      169.78      9.38 o
  -1   2 -10      230.66      184.22      9.73 o
   0   2 -10      276.04      244.56     11.34 o
   1   2 -10       50.82       38.44      6.16 o
   2   2 -10       45.06       55.04      7.06 o
   3   2 -10      201.81      191.11     13.40 o
   4   2 -10       83.29       86.48      8.69 o
   5   2 -10        2.21        3.79      2.39 o
   6   2 -10       97.28      120.37      7.92 o
   7   2 -10       32.89       43.88      4.98 o
   8   2 -10       40.79       44.36      7.67 o
   9   2 -10        9.30        6.09      2.74 o
  -9   3 -10        1.09        0.60      1.75 o
  -8   3 -10       65.39       64.07      6.50 o
  -7   3 -10        9.24       12.77      3.07 o
  -6   3 -10       51.68       51.41      5.64 o
  -5   3 -10       18.42       16.52      5.01 o
  -4   3 -10      244.94      236.77     14.55 o
  -3   3 -10      306.79      307.42     13.36 o
  -2   3 -10      410.61      441.21     16.17 o
  -1   3 -10      184.81      219.11     10.88 o
   0   3 -10      357.50      334.63      8.84 o
   1   3 -10      442.26      409.49     11.55 o
   2   3 -10      797.12      736.59     29.47 o
   3   3 -10      453.69      422.69     20.74 o
   4   3 -10      296.52      291.98     12.46 o
   5   3 -10       84.14       70.48      5.87 o
   6   3 -10       10.90       12.42      2.70 o
   7   3 -10       19.29       15.07      2.89 o
   8   3 -10       14.39       18.88      3.37 o
   9   3 -10        2.77        6.47      3.34 o
  -9   4 -10        2.58        2.49      2.22 o
  -8   4 -10       11.01       20.33      3.90 o
  -7   4 -10        2.29        5.98      2.54 o
  -6   4 -10        3.34        6.12      1.92 o
  -5   4 -10       18.58       27.94      4.15 o
  -4   4 -10       65.47       55.07      5.58 o
  -3   4 -10      147.27      121.75      8.27 o
  -2   4 -10      185.37      174.30      9.92 o
  -1   4 -10       83.70       79.31      6.50 o
   0   4 -10       50.62       50.43      7.08 o
   1   4 -10       24.89       29.92      3.11 o
   2   4 -10       16.95       30.13      3.72 o
   3   4 -10       88.85       88.47      6.25 o
   4   4 -10       21.31       24.84      3.59 o
   5   4 -10        0.24        3.58      1.62 o
   6   4 -10       25.92       28.88      4.88 o
   7   4 -10        8.38        7.29      2.09 o
   8   4 -10       25.01       29.22      6.67 o
   9   4 -10        0.90       -1.10      2.79 o
  -8   5 -10       15.37       17.03      3.46 o
  -7   5 -10        1.11        6.29      2.40 o
  -6   5 -10       38.42       40.28      5.21 o
  -5   5 -10       23.71       28.47      4.23 o
  -4   5 -10       17.79       15.49      3.17 o
  -3   5 -10       69.16       50.30      5.33 o
  -2   5 -10      134.15      128.15      8.50 o
  -1   5 -10       10.35        6.39      3.26 o
   0   5 -10      111.30      113.15     10.81 o
   1   5 -10       13.91        7.61      3.05 o
   2   5 -10       14.18       18.46      3.23 o
   3   5 -10        2.86        6.32      1.90 o
   4   5 -10        3.99        2.23      1.99 o
   5   5 -10        9.13       11.51      2.37 o
   6   5 -10       36.19       32.98      3.97 o
   7   5 -10        1.06       -1.07      2.67 o
   8   5 -10       18.52       28.12      6.50 o
  -7   6 -10        1.08       -0.34      2.43 o
  -6   6 -10       11.17       11.05      4.04 o
  -5   6 -10        3.48        3.13      2.98 o
  -4   6 -10      124.65      143.20      9.47 o
  -3   6 -10       94.02       96.84     16.08 o
  -2   6 -10      115.11      128.93      8.75 o
  -1   6 -10       86.22       90.83      9.92 o
   0   6 -10       35.86       48.39      6.80 o
   1   6 -10       53.27       54.91      7.24 o
   2   6 -10      202.94      177.76     13.00 o
   3   6 -10      225.29      210.27     10.73 o
   4   6 -10      152.99      149.30      8.81 o
   5   6 -10        8.14        3.43      2.36 o
   6   6 -10       10.25        9.44      3.84 o
   7   6 -10        1.05        5.05      3.91 o
  -6   7 -10       17.63       15.39      3.48 o
  -5   7 -10        1.84        1.88      1.50 o
  -4   7 -10       48.35       48.77      6.39 o
  -3   7 -10       46.77       40.93      5.10 o
  -2   7 -10       17.70       25.41      4.68 o
  -1   7 -10       11.19        9.79      3.98 o
   0   7 -10       31.67       21.53      4.80 o
   1   7 -10       26.20       17.98      4.51 o
   2   7 -10       45.68       46.07      5.19 o
   3   7 -10       16.15       18.34      3.19 o
   4   7 -10       42.64       48.17      8.78 o
   5   7 -10        5.77        9.40      4.72 o
   6   7 -10       10.80       17.78      5.96 o
   7   7 -10        3.41        5.43      4.22 o
  -5   8 -10        1.01        0.97      1.50 o
  -4   8 -10        7.86        6.78      2.25 o
  -3   8 -10        4.49        5.49      2.64 o
  -2   8 -10        0.31        3.58      1.76 o
  -1   8 -10        6.64        9.56      3.60 o
   0   8 -10       18.66       25.25      5.14 o
   1   8 -10        3.54        3.51      2.71 o
   2   8 -10        3.46        6.66      2.35 o
   3   8 -10        2.83       14.14      5.08 o
   4   8 -10       10.26       27.44      6.71 o
   5   8 -10        9.64       18.38      5.70 o
  -3   9 -10       19.63       16.87      4.35 o
  -2   9 -10       69.68       71.98      8.42 o
  -1   9 -10       15.01       20.18      5.12 o
   0   9 -10       51.91       59.54      7.97 o
   1   9 -10        2.75        2.70      2.14 o
   2   9 -10       14.86       23.91      6.52 o
   3   9 -10       19.76       12.00      4.93 o
 -10   1  -9        2.57        7.45      2.17 o
  -9   1  -9       63.50       63.31      5.13 o
  -8   1  -9        8.85        5.88      1.70 o
  -7   1  -9       60.04       64.85      4.77 o
  -6   1  -9       93.70       86.70      5.18 o
  -5   1  -9        0.29        1.34      1.13 o
  -4   1  -9      135.24      141.49      5.88 o
  -3   1  -9      129.25      142.00      7.10 o
  -2   1  -9      136.85      129.30      4.04 o
  -1   1  -9      285.32      272.66     16.61 o
   0   1  -9       70.21       90.45     12.37 o
   1   1  -9       77.45      106.52      6.78 o
   2   1  -9      142.03      129.69     10.38 o
   3   1  -9      287.60      288.63     16.23 o
   6   1  -9      106.62      102.19     10.18 o
   7   1  -9      121.48      124.28     11.39 o
   8   1  -9       12.89        8.80      3.64 o
   9   1  -9       49.87       46.92      7.50 o
  10   1  -9        0.44       -2.53      2.53 o
 -10   2  -9        1.60        5.45      1.93 o
  -9   2  -9       12.37       11.00      2.21 o
  -8   2  -9        2.30        2.62      1.37 o
  -7   2  -9      144.95      148.62      9.46 o
  -6   2  -9       36.78       51.05      8.10 o
  -5   2  -9       16.22       12.35      2.58 o
  -4   2  -9      145.25      126.20      7.97 o
  -3   2  -9      321.75      335.41     13.29 o
  -2   2  -9      190.11      196.72      9.67 o
  -1   2  -9      141.77      181.16      9.11 o
   0   2  -9       61.54       60.21      2.61 o
   1   2  -9      504.87      432.33     20.43 o
   2   2  -9      134.42      155.55     11.30 o
   3   2  -9      121.92      133.46     10.39 o
   4   2  -9       65.88       50.38      4.71 o
   5   2  -9       24.36       19.17      3.09 o
   6   2  -9       47.77       43.81      6.88 o
   7   2  -9        7.79       28.34      5.75 o
   8   2  -9        1.82        4.69      3.43 o
   9   2  -9       31.24       27.37      6.12 o
  10   2  -9        7.34        9.20      3.87 o
 -10   3  -9        1.69        4.06      2.77 o
  -9   3  -9       30.77       36.31      4.82 o
  -8   3  -9        0.44        1.99      1.82 o
  -7   3  -9       56.19       63.34      6.06 o
  -6   3  -9        8.79        7.01      2.37 o
  -5   3  -9       28.50       35.61      4.30 o
  -4   3  -9       61.37       73.99      9.06 o
  -3   3  -9      129.93      113.72      7.50 o
  -2   3  -9        9.83        7.62      2.03 o
  -1   3  -9      244.13      198.49      9.78 o
   0   3  -9      106.87      137.12     10.95 o
   1   3  -9      137.89      126.78      5.83 o
   2   3  -9       54.86       47.37      3.64 o
   3   3  -9      111.30      111.24      5.50 o
   4   3  -9       39.81       47.57      7.51 o
   5   3  -9       16.57       27.15      3.47 o
   6   3  -9       10.97        5.01      1.86 o
   7   3  -9      114.81      110.90      7.32 o
   8   3  -9        4.32        4.43      1.90 o
   9   3  -9       23.08       31.40      6.72 o
  10   3  -9        1.84        3.46      3.30 o
  -9   4  -9       68.23       71.16     10.04 o
  -8   4  -9       15.89       12.01      2.75 o
  -7   4  -9       49.47       66.68     20.30 o
  -6   4  -9       44.18       34.66      4.32 o
  -5   4  -9        5.13        1.48      1.39 o
  -4   4  -9       27.86       37.25      4.44 o
  -3   4  -9      206.49      207.74     15.19 o
  -2   4  -9       24.21       21.02      3.23 o
  -1   4  -9      398.35      345.85     18.91 o
   0   4  -9       31.66       38.83      5.88 o
   1   4  -9      172.31      164.64     11.98 o
   2   4  -9       55.38       50.32      3.21 o
   3   4  -9      352.87      332.59      8.45 o
   4   4  -9       92.30       84.67      4.82 o
   5   4  -9        2.91        3.25      1.58 o
   6   4  -9       48.57       45.25      5.64 o
   7   4  -9      169.04      178.13      9.08 o
   8   4  -9        8.53        5.91      2.77 o
   9   4  -9       78.17       75.02     10.59 o
  -9   5  -9       19.79       19.88      5.46 o
  -8   5  -9        4.77        8.45      3.28 o
  -7   5  -9      130.28      131.54      8.92 o
  -6   5  -9       41.17       54.87      5.61 o
  -5   5  -9       23.48       26.83      3.97 o
  -4   5  -9      109.59       93.31      7.05 o
  -3   5  -9      243.17      275.08     28.21 o
  -2   5  -9      156.52      182.23     13.01 o
  -1   5  -9      114.50      140.41     11.77 o
   0   5  -9       61.95       75.04      8.22 o
   1   5  -9      424.05      361.56     18.52 o
   2   5  -9       96.99      122.84      4.80 o
   3   5  -9      261.46      274.99      7.76 o
   4   5  -9       44.61       44.99      4.54 o
   5   5  -9        7.58        2.58      1.50 o
   6   5  -9       42.09       35.82      5.57 o
   7   5  -9       13.87       36.14      7.21 o
   8   5  -9        0.57       -4.20      4.20 o
   9   5  -9        8.85        5.31      3.35 o
  -8   6  -9        6.88        5.64      3.43 o
  -7   6  -9       25.95       29.53      4.38 o
  -6   6  -9        4.87        6.28      2.31 o
  -5   6  -9       10.84       11.38      2.70 o
  -4   6  -9        6.05        6.50      2.07 o
  -3   6  -9        4.01        7.15      3.61 o
  -2   6  -9       14.27       14.86      2.89 o
  -1   6  -9      130.99      127.74     11.43 o
   0   6  -9       33.23       43.45      6.68 o
   1   6  -9       92.41       88.75      8.87 o
   2   6  -9       18.34       19.46      3.17 o
   3   6  -9       15.53       14.88      2.89 o
   4   6  -9        5.32        4.25      1.49 o
   5   6  -9       30.85       35.10      3.91 o
   6   6  -9        0.34        0.78      2.12 o
   7   6  -9       84.85      104.71     12.77 o
   8   6  -9        3.62        1.17      2.22 o
  -7   7  -9        1.56        0.50      2.92 o
  -6   7  -9        0.45        3.55      2.05 o
  -5   7  -9        7.78        8.98      2.22 o
  -4   7  -9        1.02        1.39      1.52 o
  -3   7  -9       66.19       72.28      8.02 o
  -2   7  -9       12.73        5.07      2.50 o
  -1   7  -9       48.34       38.29      6.24 o
   0   7  -9       22.06       27.36      5.23 o
   1   7  -9       50.70       50.63      5.12 o
   2   7  -9        8.02        8.43      2.46 o
   3   7  -9       57.30       60.64      5.38 o
   4   7  -9        8.92        5.01      1.60 o
   5   7  -9        0.10       -1.43      2.26 o
   6   7  -9       10.21       16.59      5.49 o
   7   7  -9       33.83       35.20      7.49 o
  -6   8  -9       38.77       48.52      8.96 o
  -5   8  -9       35.85       45.18      5.18 o
  -4   8  -9       74.29       73.96      6.86 o
  -3   8  -9       73.09       84.70      7.01 o
  -2   8  -9       50.26       50.61      7.70 o
  -1   8  -9       38.87       59.87      7.99 o
   0   8  -9       10.07       15.67      4.29 o
   1   8  -9      102.52       97.17      7.31 o
   2   8  -9       72.18       67.33      5.94 o
   3   8  -9      143.71      163.72     15.55 o
   4   8  -9       47.81       66.07     10.32 o
   5   8  -9       23.74       37.02      8.20 o
   6   8  -9        4.71        3.50      2.63 o
  -5   9  -9        1.96        3.22      3.64 o
  -4   9  -9        2.67        4.19      1.73 o
  -3   9  -9        5.50        3.10      1.68 o
  -2   9  -9        0.03        7.03      3.76 o
  -1   9  -9        0.12       -2.90      2.90 o
   0   9  -9        0.19        0.60      2.16 o
   1   9  -9        0.74        0.00      1.27 o
   2   9  -9        4.35        5.37      3.01 o
   3   9  -9        7.56       11.09      4.38 o
   4   9  -9        2.75       11.31      5.39 o
   5   9  -9        1.61       -1.40      3.46 o
  -2  10  -9        3.72        8.59      4.09 o
  -1  10  -9        9.23       15.09      4.78 o
   0  10  -9       11.23       14.91      4.41 o
   1  10  -9       11.10       10.53      4.68 o
   2  10  -9        1.31        3.77      2.59 o
 -11   0  -8       16.67       20.96      3.96 o
 -10   0  -8       38.41       47.22      5.67 o
  -9   0  -8       50.06       60.85      6.11 o
  -8   0  -8       82.66       73.33      6.23 o
  -7   0  -8       83.69       78.85      6.13 o
  -6   0  -8      117.78      140.45      7.75 o
  -5   0  -8      780.53      724.44     28.58 o
  -4   0  -8     1719.63     1732.43     74.90 o
  -3   0  -8      617.34      608.44     14.79 o
  -2   0  -8     1081.66     1013.73     34.88 o
  -1   0  -8       73.37       52.19      6.38 o
   0   0  -8        3.75        2.67      1.76 o
   1   0  -8       64.07       50.36      6.18 o
   6   0  -8      149.88      157.01     11.44 o
   7   0  -8      236.65      248.12     15.16 o
   8   0  -8       15.27       20.16      4.86 o
   9   0  -8       52.01       45.28      6.57 o
  10   0  -8       54.01       58.65      7.89 o
 -11   1  -8       16.22        8.38      3.98 o
 -10   1  -8       53.91       73.99      4.90 o
  -9   1  -8       27.82       19.31      2.40 o
  -8   1  -8       15.81       23.95      2.59 o
  -7   1  -8      113.25      104.12      5.01 o
  -6   1  -8      173.60      161.60      5.92 o
  -5   1  -8       85.44       98.03      6.63 o
  -4   1  -8      171.70      175.43     11.58 o
  -3   1  -8      773.07      861.22     33.31 o
  -2   1  -8      490.08      483.22     15.03 o
  -1   1  -8      393.74      410.92     11.04 o
   0   1  -8       12.36       12.49      2.03 o
   1   1  -8      317.93      323.45     11.60 o
   2   1  -8      738.42      644.05     24.98 o
   3   1  -8      856.66      877.51     30.73 o
   4   1  -8      267.77      240.93     14.58 o
   5   1  -8      467.44      362.26     18.77 o
   6   1  -8      147.11      135.98     11.18 o
   7   1  -8       34.95       26.22      5.01 o
   8   1  -8       41.54       55.90      7.49 o
   9   1  -8       41.06       27.79      6.17 o
  10   1  -8       49.74       61.78      8.53 o
  11   1  -8       25.70       17.97      5.43 o
 -10   2  -8       28.98       35.60      3.99 o
  -9   2  -8        5.54        3.34      1.41 o
  -8   2  -8        3.70        8.93      3.83 o
  -7   2  -8       13.84       21.82      3.75 o
  -6   2  -8       68.53       70.57      4.53 o
  -5   2  -8       65.42       62.67      5.19 o
  -4   2  -8       47.89       62.28      5.36 o
  -3   2  -8      276.36      305.86      9.51 o
  -2   2  -8      194.42      177.04      6.90 o
  -1   2  -8       61.29       64.30      5.16 o
   0   2  -8        8.67       11.91      3.22 o
   1   2  -8      110.60      102.96      6.07 o
   2   2  -8      270.56      238.23     13.46 o
   3   2  -8      361.95      370.47     10.19 o
   4   2  -8      139.01      129.24      7.16 o
   5   2  -8      245.13      198.99      9.19 o
   6   2  -8       90.92       75.38      8.71 o
   7   2  -8        2.62        6.50      3.03 o
   8   2  -8       35.31       32.85      5.76 o
   9   2  -8       16.47       12.89      3.88 o
  10   2  -8       28.94       41.10      7.68 o
 -10   3  -8        2.05        3.61      3.27 o
  -9   3  -8       28.41       29.36      4.25 o
  -8   3  -8       18.43       13.92      3.03 o
  -7   3  -8      173.57      149.09      9.00 o
  -6   3  -8      122.66      147.58      7.60 o
  -5   3  -8      414.33      387.21     11.52 o
  -4   3  -8      491.46      482.68     12.63 o
  -3   3  -8       54.39       49.74      3.64 o
  -2   3  -8      397.01      420.06     11.47 o
  -1   3  -8       60.18       70.22      4.26 o
   0   3  -8        3.65        0.17      1.49 o
   1   3  -8       27.34       35.57      5.11 o
   2   3  -8      399.84      347.53      7.90 o
   3   3  -8       42.99       49.74      2.86 o
   4   3  -8      523.11      447.27     14.45 o
   5   3  -8       65.96       83.41      5.84 o
   6   3  -8      133.04      141.18      7.70 o
   7   3  -8      167.45      151.14      8.17 o
   8   3  -8        3.09        3.28      1.45 o
   9   3  -8        0.38        1.41      2.47 o
  10   3  -8        1.84        7.48      3.54 o
 -10   4  -8        0.12        5.62      3.64 o
  -9   4  -8        2.81        5.58      2.23 o
  -8   4  -8        2.36        1.66      1.68 o
  -7   4  -8        8.52       12.22      2.90 o
  -6   4  -8       38.41       32.00      3.01 o
  -5   4  -8      112.35      144.40      6.48 o
  -4   4  -8       29.19       28.81      2.85 o
  -3   4  -8       80.12       86.78      4.88 o
  -2   4  -8       28.16       24.38      2.60 o
  -1   4  -8       77.45       92.26      8.73 o
   0   4  -8       43.10       41.39      5.69 o
   1   4  -8      108.33       92.80      4.99 o
   2   4  -8       43.37       34.08      2.35 o
   3   4  -8      113.78      120.06      4.67 o
   4   4  -8       38.44       38.52      3.10 o
   5   4  -8      200.02      196.71      9.02 o
   6   4  -8       46.59       46.86      4.61 o
   7   4  -8       58.48       45.24      4.12 o
   8   4  -8        8.40       16.59      5.19 o
   9   4  -8       18.90       14.60      4.66 o
  10   4  -8        2.47        9.26      4.06 o
  -9   5  -8       10.81       16.54      5.05 o
  -8   5  -8        3.45        3.04      3.74 o
  -7   5  -8       36.45       37.60      4.58 o
  -6   5  -8        2.27        8.02      2.68 o
  -5   5  -8       25.89       31.98      3.00 o
  -4   5  -8       54.56       45.68      3.71 o
  -3   5  -8       27.62       26.53      2.87 o
  -2   5  -8        3.18        3.91      1.58 o
  -1   5  -8       73.16       74.93      7.96 o
   0   5  -8       25.35       25.32      4.63 o
   1   5  -8       33.05       29.68      2.47 o
   2   5  -8        8.95       11.65      1.69 o
   3   5  -8       16.76       20.58      1.99 o
   4   5  -8       22.69       24.56      3.17 o
   5   5  -8       37.71       44.89      4.16 o
   6   5  -8        8.94        4.65      1.27 o
   7   5  -8       34.92       35.28      6.86 o
   8   5  -8        8.14        4.39      2.10 o
   9   5  -8        6.99        5.10      3.36 o
  -9   6  -8       26.81       15.24      5.15 o
  -8   6  -8        0.57        6.09      4.66 o
  -7   6  -8      133.77      112.85      7.84 o
  -6   6  -8       92.03      101.96      8.33 o
  -5   6  -8       83.72       84.49      7.47 o
  -4   6  -8       33.41       31.76      4.04 o
  -3   6  -8       38.32       31.62      4.08 o
  -2   6  -8       51.68       68.33      8.11 o
  -1   6  -8      161.94      137.01     11.33 o
   0   6  -8       15.10        6.69      2.56 o
   1   6  -8      158.80      146.89      5.69 o
   2   6  -8      110.71      105.65      5.08 o
   3   6  -8       43.91       34.34      2.96 o
   4   6  -8       92.31       79.89      5.57 o
   5   6  -8       52.72       48.88      4.17 o
   6   6  -8      116.44      108.71     12.24 o
   7   6  -8       48.96       53.76      8.91 o
   8   6  -8        1.28        6.76      4.18 o
   9   6  -8       14.70       11.42      5.30 o
  -8   7  -8        3.85        5.77      4.03 o
  -7   7  -8       32.35       48.15      8.74 o
  -6   7  -8        3.82        2.26      1.63 o
  -5   7  -8       75.36       82.04      6.63 o
  -4   7  -8       47.18       41.35      7.50 o
  -3   7  -8        6.32        7.60      2.22 o
  -2   7  -8        7.87       10.03      3.37 o
  -1   7  -8      151.74      146.59     11.98 o
   0   7  -8       47.76       55.38      6.97 o
   1   7  -8       75.03       63.70      5.51 o
   2   7  -8       26.81       24.17      3.32 o
   3   7  -8        0.25        0.75      1.09 o
   4   7  -8       27.20       26.18      3.52 o
   5   7  -8       82.17       87.33     11.19 o
   6   7  -8        5.64       10.63      4.38 o
   7   7  -8       93.38       96.93     12.58 o
   8   7  -8        2.45        6.86      3.92 o
  -7   8  -8       24.52       41.17      8.75 o
  -6   8  -8        5.09        8.74      3.84 o
  -5   8  -8        6.47        7.80      1.95 o
  -4   8  -8        7.80        6.50      2.01 o
  -3   8  -8        3.43        6.15      2.31 o
  -2   8  -8        3.50        9.41      3.35 o
  -1   8  -8       36.38       26.16      5.33 o
   0   8  -8       12.05       10.72      2.66 o
   1   8  -8       34.13       24.66      3.65 o
   2   8  -8       21.45       18.29      3.13 o
   3   8  -8        0.43       -1.02      1.92 o
   4   8  -8        7.33        2.92      2.54 o
   5   8  -8       17.84       20.58      5.98 o
   6   8  -8        5.25        3.02      3.27 o
   7   8  -8       35.65       27.75      7.27 o
  -5   9  -8       21.42       20.57      5.98 o
  -4   9  -8       11.95       12.58      2.71 o
  -3   9  -8       42.55       40.31      4.93 o
  -2   9  -8        2.23        3.44      3.07 o
  -1   9  -8       23.98       24.37      5.33 o
   0   9  -8        0.14       -0.79      1.50 o
   1   9  -8       42.86       44.84      5.01 o
   2   9  -8        9.40       12.05      4.53 o
   3   9  -8       42.06       44.00      7.91 o
   4   9  -8       24.90       35.06      8.12 o
   5   9  -8       23.28       17.24      5.61 o
   6   9  -8       27.31       18.32      5.92 o
  -3  10  -8       12.64       18.12      5.34 o
  -2  10  -8        7.47       15.48      5.01 o
  -1  10  -8       10.74       10.96      3.79 o
   0  10  -8        0.94        2.66      2.01 o
   1  10  -8        1.77        7.22      3.74 o
   2  10  -8       14.52       19.25      5.50 o
   3  10  -8       18.20       16.24      5.19 o
 -11   1  -7        6.69        4.33      1.61 o
 -10   1  -7       39.23       42.66      3.66 o
  -9   1  -7        1.36        1.42      0.93 o
  -8   1  -7       98.50      133.76      5.90 o
  -7   1  -7      271.05      263.11      7.04 o
  -6   1  -7      166.67      207.51      6.65 o
  -5   1  -7      327.95      312.47      7.99 o
  -4   1  -7      266.26      257.02      7.16 o
  -3   1  -7       56.29       63.26      5.63 o
  -2   1  -7      322.34      283.32     10.52 o
  -1   1  -7      203.31      185.52      8.14 o
   0   1  -7      205.84      206.07     17.58 o
   1   1  -7      184.41      199.62     11.60 o
   2   1  -7      174.43      167.02     15.48 o
   3   1  -7       72.43       74.24      3.53 o
   4   1  -7      246.76      286.81      8.73 o
   5   1  -7      343.44      298.61     11.28 o
   6   1  -7      285.11      303.96     16.62 o
   7   1  -7      205.47      207.86      9.44 o
   8   1  -7       98.31      109.83      6.84 o
   9   1  -7        6.07        4.46      1.69 o
  10   1  -7       42.80       53.53      5.07 o
  11   1  -7        8.84       11.81      4.35 o
 -11   2  -7        6.85        6.30      1.89 o
 -10   2  -7       34.13       34.05      3.80 o
  -9   2  -7        8.75        5.35      1.35 o
  -8   2  -7       45.94       43.22      4.75 o
  -7   2  -7       75.64       81.12      5.98 o
  -6   2  -7      381.27      381.39     16.22 o
  -5   2  -7      209.26      210.97     18.43 o
  -4   2  -7      740.93      760.56     20.37 o
  -3   2  -7      160.04      142.74      7.42 o
  -2   2  -7      492.23      533.09     25.40 o
  -1   2  -7      544.78      555.90     17.64 o
   0   2  -7       54.26       58.50      6.18 o
   1   2  -7      526.14      548.45     12.66 o
   2   2  -7      796.13      778.84     11.57 o
   3   2  -7      137.18      127.23      4.61 o
   4   2  -7      889.95      804.57     16.07 o
   5   2  -7      169.92      174.03      8.39 o
   6   2  -7      172.82      208.78      9.60 o
   7   2  -7      146.17      139.66     11.72 o
   8   2  -7       42.16       40.57      6.38 o
   9   2  -7        1.11        5.95      3.28 o
  10   2  -7       39.87       32.77      6.49 o
  11   2  -7        2.44        3.84      3.30 o
 -11   3  -7        2.44        4.96      2.85 o
 -10   3  -7       58.66       66.45     10.22 o
  -9   3  -7       16.31       18.60      3.28 o
  -8   3  -7       13.16       17.17      4.72 o
  -7   3  -7        5.03        9.44      2.46 o
  -6   3  -7      106.29       95.14      6.63 o
  -5   3  -7        1.92        5.90      2.04 o
  -4   3  -7      762.65      659.30     18.76 o
  -3   3  -7       98.54       82.83      7.35 o
  -2   3  -7      330.11      315.53     11.47 o
  -1   3  -7       68.05       68.86      4.83 o
   0   3  -7      222.08      253.01     11.52 o
   1   3  -7       44.52       44.90      2.31 o
   2   3  -7      293.74      297.97      6.36 o
   3   3  -7       53.05       42.94      2.31 o
   4   3  -7      560.65      549.83      9.89 o
   5   3  -7        2.09        4.53      1.27 o
   6   3  -7       84.87       74.98      4.28 o
   7   3  -7        9.17        8.54      2.85 o
   8   3  -7       22.42       25.35      5.51 o
   9   3  -7       13.23       16.90      4.82 o
  10   3  -7       58.96       62.49      9.14 o
  11   3  -7        2.87        1.13      2.90 o
 -10   4  -7       71.34       86.73     11.86 o
  -9   4  -7        5.41        1.36      4.53 o
  -8   4  -7       41.48       56.05      9.05 o
  -7   4  -7      118.55      126.96      7.94 o
  -6   4  -7        4.04       36.11      5.40 o
  -5   4  -7      225.30      199.28      9.55 o
  -4   4  -7      625.02      588.68     17.67 o
  -3   4  -7       12.84       13.32      2.41 o
  -2   4  -7      343.89      309.17      9.21 o
  -1   4  -7       88.61       85.56      5.51 o
   0   4  -7      283.72      338.23     11.76 o
   1   4  -7       54.27       60.99      3.01 o
   2   4  -7      220.92      220.23      6.20 o
   3   4  -7       60.99       46.99      2.46 o
   4   4  -7      809.89      781.44     12.64 o
   5   4  -7      170.40      173.33      6.49 o
   6   4  -7      205.45      204.12      7.11 o
   7   4  -7       84.67       82.04     15.38 o
   8   4  -7       20.86       34.58      6.95 o
   9   4  -7        6.70        6.55      3.12 o
  10   4  -7       78.56       79.07     10.76 o
 -10   5  -7       12.78        9.29      3.57 o
  -9   5  -7        0.61       -0.59      2.84 o
  -8   5  -7       59.24       55.29      5.48 o
  -7   5  -7       37.09       36.17      4.20 o
  -6   5  -7      229.91      206.34     10.04 o
  -5   5  -7       60.25       72.90      5.76 o
  -4   5  -7      518.76      518.69     16.57 o
  -3   5  -7        3.54        3.40      1.27 o
  -2   5  -7      251.88      316.16     20.32 o
  -1   5  -7      186.09      195.93      8.90 o
   0   5  -7       43.49       41.24      2.40 o
   1   5  -7      230.75      218.48      6.83 o
   2   5  -7      494.74      512.93     11.96 o
   3   5  -7        6.95        6.78      1.15 o
   4   5  -7      534.13      545.99     14.64 o
   5   5  -7       82.96       86.31      4.38 o
   6   5  -7       73.16       72.12     13.17 o
   7   5  -7       46.74       51.04      8.18 o
   8   5  -7       52.63       64.07      9.09 o
   9   5  -7        0.80        4.30      3.44 o
  10   5  -7       14.79       11.84      4.91 o
  -9   6  -7       15.69       10.47      4.18 o
  -8   6  -7       18.63       17.85      5.54 o
  -7   6  -7       13.48        7.15      2.04 o
  -6   6  -7       49.30       36.06      4.87 o
  -5   6  -7       11.05       11.81      2.67 o
  -4   6  -7      102.82       86.24      6.28 o
  -3   6  -7       29.09       31.95      2.95 o
  -2   6  -7      127.18      116.39      6.99 o
  -1   6  -7       81.02       75.89      7.93 o
   0   6  -7      182.05      189.37      5.80 o
   1   6  -7       17.72       24.61      2.25 o
   2   6  -7       13.12       29.55      2.60 o
   3   6  -7        3.40        6.47      1.25 o
   4   6  -7      106.04      104.66      5.94 o
   5   6  -7        1.47        0.74      2.59 o
   6   6  -7       99.87       89.18     10.75 o
   7   6  -7        4.71        9.41      4.00 o
   8   6  -7       28.59       25.78      6.20 o
   9   6  -7        6.71        7.52      4.61 o
  -8   7  -7        8.42        5.47      3.53 o
  -7   7  -7        3.26        1.78      3.29 o
  -6   7  -7        7.81       17.35      4.84 o
  -5   7  -7       63.81       66.80      5.68 o
  -4   7  -7       34.24       40.18      4.48 o
  -3   7  -7       21.83       23.83      3.42 o
  -2   7  -7       86.94       83.19      8.95 o
  -1   7  -7       74.60      100.35      9.36 o
   0   7  -7      164.51      161.93      5.48 o
   1   7  -7       53.49       61.38      3.61 o
   2   7  -7        0.04       14.24      1.86 o
   3   7  -7        2.59        1.63      1.52 o
   4   7  -7       96.13      112.18      6.07 o
   5   7  -7       17.54       31.17      6.73 o
   6   7  -7      125.13      123.48     13.34 o
   7   7  -7       16.38       13.78      5.02 o
   8   7  -7        3.27        5.55      4.01 o
  -7   8  -7       24.50       21.01      6.33 o
  -6   8  -7       59.87       62.63      9.80 o
  -5   8  -7        8.55       12.20      2.72 o
  -4   8  -7       48.28       57.45      5.44 o
  -3   8  -7        2.43        8.95      3.48 o
  -2   8  -7       39.79       54.45      7.46 o
  -1   8  -7       18.80       28.01      5.19 o
   0   8  -7      113.75       98.97      6.92 o
   1   8  -7       57.56       54.74      4.94 o
   2   8  -7       80.87       78.17      5.80 o
   3   8  -7        6.65        9.27      1.99 o
   4   8  -7       56.10       78.49     10.35 o
   5   8  -7       19.70       11.75      4.50 o
   6   8  -7       13.71       32.21      7.39 o
   7   8  -7       11.74        6.18      3.03 o
   8   8  -7       10.68       10.07      5.10 o
  -6   9  -7       13.56       13.35      4.51 o
  -5   9  -7        1.40        9.29      4.40 o
  -4   9  -7        2.95        2.10      1.20 o
  -3   9  -7       12.52       13.85      4.54 o
  -2   9  -7       58.99       64.89      8.64 o
  -1   9  -7       37.52       43.55      6.91 o
   0   9  -7       89.68       74.93      6.25 o
   1   9  -7       12.04       15.22      2.76 o
   2   9  -7        3.05        8.69      2.09 o
   3   9  -7        1.37        2.06      3.01 o
   4   9  -7       14.46       12.42      4.46 o
   5   9  -7        0.39        1.78      2.53 o
   6   9  -7       46.88       61.98     10.21 o
  -4  10  -7        0.29        7.40      4.57 o
  -3  10  -7        6.15        1.57      1.92 o
  -2  10  -7       21.03       26.18      5.81 o
  -1  10  -7       25.78       26.97      5.73 o
   0  10  -7       41.02       44.46      5.03 o
   1  10  -7       22.73       27.51      6.46 o
   2  10  -7       12.89       12.72      4.50 o
   3  10  -7        6.37        7.34      3.39 o
   4  10  -7        7.10        0.36      3.17 o
  -1  11  -7        6.57        7.27      2.97 o
   0  11  -7       26.31       30.96      6.55 o
   1  11  -7        5.63       12.40      4.82 o
 -11   0  -6       16.83       12.07      3.01 o
 -10   0  -6      118.53      134.75     12.81 o
  -9   0  -6       64.69       85.09      6.81 o
  -8   0  -6       37.31       40.21      4.44 o
  -7   0  -6      209.95      238.33      8.35 o
  -6   0  -6      291.37      209.95      7.37 o
  -5   0  -6      728.41      713.68     18.33 o
  -4   0  -6      639.52      681.09     19.54 o
  -3   0  -6     1466.07     1507.56     29.03 o
  -2   0  -6      505.23      343.88     11.31 o
  -1   0  -6     1399.98     1474.47     41.94 o
   0   0  -6      231.06      212.02     11.35 o
   3   0  -6     1602.23     1598.50     38.65 o
   4   0  -6      740.35      716.05     14.72 o
   5   0  -6      402.73      421.20     16.11 o
   6   0  -6       45.37       43.65     12.09 o
   7   0  -6      131.69      145.67     10.58 o
   8   0  -6       51.94       31.48      4.95 o
   9   0  -6       53.91       71.01      7.91 o
  10   0  -6      152.09      144.52     11.89 o
  11   0  -6       20.04       13.79      3.66 o
 -11   1  -6       51.53       45.72      3.90 o
 -10   1  -6        0.02       -1.14      1.14 o
  -9   1  -6       29.93       30.55      2.84 o
  -8   1  -6       33.16       24.81      2.14 o
  -7   1  -6      377.51      392.13     13.17 o
  -6   1  -6       15.36       22.09      2.88 o
  -5   1  -6      229.51      299.82      7.71 o
  -4   1  -6      496.50      495.39      8.83 o
  -3   1  -6      721.56      701.91     14.31 o
  -2   1  -6       94.24       93.83      5.40 o
  -1   1  -6     2020.31     1746.83     34.02 o
   0   1  -6     1338.92     1471.98     25.99 o
   1   1  -6      379.47      395.20     16.29 o
   2   1  -6      508.65      405.46      8.26 o
   3   1  -6      671.76      669.57     12.01 o
   4   1  -6      535.46      544.89      9.70 o
   5   1  -6      642.20      619.74     11.77 o
   6   1  -6      212.74      147.42      7.31 o
   7   1  -6      423.55      423.15     11.09 o
   8   1  -6       49.80       53.29      3.64 o
   9   1  -6       22.51       20.76      3.00 o
  10   1  -6        4.35        2.05      1.40 o
  11   1  -6       44.47       46.21      7.24 o
 -11   2  -6       18.82       18.72      2.99 o
 -10   2  -6        2.65        4.96      1.41 o
  -9   2  -6        1.76        0.15      1.10 o
  -8   2  -6       92.88       77.28      5.04 o
  -7   2  -6      302.08      308.00     12.27 o
  -6   2  -6       54.97       40.69      3.08 o
  -5   2  -6      149.40      184.06      7.05 o
  -4   2  -6       68.40       66.38      3.26 o
  -3   2  -6      262.45      236.19      7.25 o
  -2   2  -6      131.70      125.26      5.02 o
  -1   2  -6     1338.87     1201.07     24.30 o
   0   2  -6     1173.99     1287.66     37.60 o
   1   2  -6      664.96      650.53     15.56 o
   2   2  -6      111.00       89.25      2.95 o
   3   2  -6      100.86      110.85      4.94 o
   4   2  -6       84.26       84.11      5.93 o
   5   2  -6      301.85      297.51     10.76 o
   6   2  -6      122.67       89.30     14.65 o
   7   2  -6      332.78      322.69     11.97 o
   8   2  -6       81.05       78.68      3.71 o
   9   2  -6       14.60        5.16      1.58 o
  10   2  -6        1.36       -0.65      1.73 o
  11   2  -6       14.15       17.42      4.71 o
 -11   3  -6        4.14       10.90      4.65 o
 -10   3  -6       12.14       18.44      3.35 o
  -9   3  -6        1.25        7.90      3.55 o
  -8   3  -6       43.19       32.19      3.91 o
  -7   3  -6       79.14       93.58      4.60 o
  -6   3  -6      146.99      109.02      4.95 o
  -5   3  -6      161.68      155.82      5.89 o
  -4   3  -6        5.88        6.35      1.14 o
  -3   3  -6       43.54       50.75      3.22 o
  -2   3  -6      346.57      376.58      9.60 o
  -1   3  -6      587.16      696.69     25.01 o
   0   3  -6      260.25      253.37      9.25 o
   1   3  -6     1583.26     1442.41     20.24 o
   2   3  -6      114.44      163.42      5.65 o
   3   3  -6       97.97       84.12      3.10 o
   4   3  -6        1.17        1.12      0.62 o
   5   3  -6       73.23       80.63      4.07 o
   6   3  -6       54.78       43.00      4.40 o
   7   3  -6       13.52       21.20      2.26 o
   8   3  -6       36.87       27.39      5.57 o
   9   3  -6        1.82        4.11      2.34 o
  10   3  -6       26.26       25.68      5.92 o
  11   3  -6        1.86        2.07      2.07 o
 -11   4  -6        1.53        2.97      3.57 o
 -10   4  -6       29.38       35.60      7.38 o
  -9   4  -6        2.36        2.51      1.38 o
  -8   4  -6       24.52       30.67      5.32 o
  -7   4  -6        7.71       10.15      3.13 o
  -6   4  -6       33.16       58.80      3.50 o
  -5   4  -6        6.03       42.24      3.91 o
  -4   4  -6       70.81       64.28      4.40 o
  -3   4  -6       36.79       41.13      2.94 o
  -2   4  -6       38.35       43.01      5.66 o
  -1   4  -6      429.15      382.31     12.51 o
   0   4  -6      367.23      351.06      6.62 o
   1   4  -6       22.86       74.21      3.58 o
   2   4  -6       40.34       27.37      1.98 o
   3   4  -6       11.97       12.63      1.25 o
   4   4  -6       15.35       15.60      1.43 o
   5   4  -6      189.10      182.18      8.77 o
   6   4  -6      167.15      147.38      5.46 o
   7   4  -6       43.73       44.37      2.31 o
   8   4  -6       21.79       13.62      4.08 o
   9   4  -6        8.35        6.09      3.41 o
  10   4  -6       13.78       20.97      5.50 o
  11   4  -6        6.44        9.02      4.26 o
 -10   5  -6       27.22       37.48      8.12 o
  -9   5  -6       30.02       28.46      6.47 o
  -8   5  -6       50.07       46.12      8.33 o
  -7   5  -6        6.46        2.66      4.68 o
  -6   5  -6        7.28        5.98      1.14 o
  -5   5  -6       39.45       59.58      3.52 o
  -4   5  -6      193.41      179.98      6.48 o
  -3   5  -6      175.98      201.15     12.73 o
  -2   5  -6      289.44      286.40     15.58 o
  -1   5  -6       72.08       67.97      4.78 o
   0   5  -6      135.47      117.38      4.22 o
   1   5  -6       76.40       71.10      3.19 o
   2   5  -6      187.97      206.74      7.41 o
   3   5  -6      229.88      223.37      6.18 o
   4   5  -6      163.16      148.76      5.09 o
   5   5  -6       31.28       36.88      2.61 o
   6   5  -6       14.71       14.61      1.53 o
   7   5  -6       16.08       11.35      4.37 o
   8   5  -6       17.02       20.50      5.42 o
   9   5  -6       33.25       28.25      6.43 o
  10   5  -6       31.97       37.11      7.88 o
 -10   6  -6        4.50        9.97      4.46 o
  -9   6  -6        7.05       10.97      5.16 o
  -8   6  -6       16.35       18.59      5.23 o
  -7   6  -6       32.57       39.68      4.12 o
  -6   6  -6        6.77        5.96      1.74 o
  -5   6  -6        9.13       13.07      1.85 o
  -4   6  -6      171.55      186.97      7.49 o
  -3   6  -6      124.68      127.68      7.30 o
  -2   6  -6      141.88      140.45      7.31 o
  -1   6  -6       38.13       37.53      3.12 o
   0   6  -6       41.97       36.05      2.89 o
   1   6  -6       74.86       65.03      3.53 o
   2   6  -6      130.09      123.54      5.15 o
   3   6  -6      145.93      140.19      4.87 o
   4   6  -6      241.78      234.07     10.77 o
   5   6  -6       25.90       25.55      1.94 o
   6   6  -6        8.09        8.55      3.52 o
   7   6  -6       22.07       29.86      6.49 o
   8   6  -6        6.48        6.28      3.01 o
   9   6  -6        9.88       13.10      5.21 o
  10   6  -6        9.07        5.05      3.54 o
  -9   7  -6        2.76       12.29      5.47 o
  -8   7  -6       13.58        8.09      4.69 o
  -7   7  -6       38.71       41.84      7.90 o
  -6   7  -6       63.56       54.63      4.85 o
  -5   7  -6       32.20       29.54      3.63 o
  -4   7  -6       57.00       39.58      4.15 o
  -3   7  -6       11.25       13.35      2.28 o
  -2   7  -6        1.11        4.02      2.33 o
  -1   7  -6      175.10      164.26      6.91 o
   0   7  -6       45.62       42.37      2.73 o
   1   7  -6      170.15      163.07      6.07 o
   2   7  -6       16.75       11.83      1.62 o
   3   7  -6        8.10        8.77      1.48 o
   4   7  -6       19.57       19.32      2.26 o
   5   7  -6       23.64       24.52      5.98 o
   6   7  -6       49.13       45.07      8.08 o
   7   7  -6       37.96       40.86      7.85 o
   8   7  -6       21.95       14.29      5.17 o
   9   7  -6        5.78        7.46      3.30 o
  -8   8  -6       11.89        9.37      3.28 o
  -7   8  -6        7.05        5.18      3.48 o
  -6   8  -6       10.80       12.46      4.15 o
  -5   8  -6        0.52        4.27      2.04 o
  -4   8  -6       53.70       58.03      5.21 o
  -3   8  -6       13.27       19.23      4.46 o
  -2   8  -6        1.32        2.07      2.24 o
  -1   8  -6       21.48       22.67      3.29 o
   0   8  -6       25.94       29.06      3.56 o
   1   8  -6       11.06       10.91      2.84 o
   2   8  -6       17.34       17.69      2.67 o
   3   8  -6       40.09       37.89      4.05 o
   4   8  -6       36.22       40.60      7.29 o
   5   8  -6       15.07       24.96      5.85 o
   6   8  -6       15.19       11.60      4.13 o
   7   8  -6        6.00        8.52      4.44 o
   8   8  -6        7.51        8.24      4.15 o
  -7   9  -6        7.98        7.89      4.14 o
  -6   9  -6       13.23       18.41      5.54 o
  -5   9  -6        1.12       10.17      3.81 o
  -4   9  -6       50.09       64.62      5.61 o
  -3   9  -6       23.68       20.62      4.85 o
  -2   9  -6        2.26        3.22      2.10 o
  -1   9  -6       24.51       23.96      3.49 o
   0   9  -6       24.99       21.30      3.26 o
   1   9  -6        0.32        3.55      1.60 o
   2   9  -6       18.64       11.87      2.22 o
   3   9  -6       15.03        8.79      3.52 o
   4   9  -6       51.84       65.16      9.71 o
   5   9  -6       35.96       45.26      8.05 o
   6   9  -6       21.00       27.96      6.96 o
   7   9  -6       12.46       25.85      7.18 o
  -5  10  -6       12.39       12.41      4.87 o
  -4  10  -6        3.44       12.05      4.28 o
  -3  10  -6        2.67        2.16      2.26 o
  -2  10  -6        6.65        5.59      2.79 o
  -1  10  -6       24.73       31.46      4.20 o
   0  10  -6       19.79       27.12      5.19 o
   1  10  -6       43.71       42.39      4.73 o
   2  10  -6        2.12        4.41      3.63 o
   3  10  -6        1.18        0.81      2.74 o
   4  10  -6        3.73        1.30      2.91 o
   5  10  -6        3.24        1.39      2.50 o
  -3  11  -6        3.58        4.42      2.66 o
  -2  11  -6        8.76        2.28      1.99 o
  -1  11  -6        5.50        6.13      1.58 o
   0  11  -6       32.69       44.17      5.35 o
   1  11  -6        2.27        2.72      1.65 o
   2  11  -6        3.65        1.75      2.13 o
   3  11  -6        3.99       11.70      4.93 o
 -12   1  -5        7.35        9.91      1.91 o
 -11   1  -5       15.74       22.28      2.69 o
 -10   1  -5        4.14        4.20      1.26 o
  -9   1  -5       43.01       50.35      3.59 o
  -8   1  -5       51.89       48.49      3.82 o
  -7   1  -5       72.92       59.83      5.02 o
  -6   1  -5        8.27       16.38      1.56 o
  -5   1  -5       38.18       37.65      2.36 o
  -4   1  -5      902.52      925.68     20.63 o
  -3   1  -5      266.88      325.05      6.19 o
  -2   1  -5       12.88       27.80      2.75 o
  -1   1  -5     3446.87     3571.70     60.70 o
   0   1  -5     1430.96     1549.23     41.61 o
   1   1  -5     2742.48     3017.41     47.06 o
   2   1  -5      113.66      125.27      5.02 o
   3   1  -5      218.97      304.14      7.87 o
   4   1  -5      577.33      605.15      9.76 o
   5   1  -5       47.90       49.79      2.68 o
   6   1  -5       65.49       64.15      3.55 o
   7   1  -5      117.95       94.44      3.91 o
   8   1  -5       37.73       37.73      2.58 o
   9   1  -5       15.47       25.32      3.22 o
  10   1  -5        7.21        7.22      1.93 o
  11   1  -5       19.11       24.05      5.34 o
  12   1  -5        7.41        7.43      2.51 o
 -12   2  -5        2.54        5.03      2.08 o
 -11   2  -5       26.57       25.08      2.89 o
 -10   2  -5       15.33       21.93      2.91 o
  -9   2  -5        8.49        5.27      2.48 o
  -8   2  -5       36.27       35.97      3.26 o
  -7   2  -5      134.26      113.99      4.52 o
  -6   2  -5      121.67      117.89      4.38 o
  -5   2  -5      321.07      387.11     11.25 o
  -4   2  -5      295.64      436.61     13.84 o
  -3   2  -5     3043.88     3391.04     57.22 o
  -2   2  -5      114.10       89.43      3.85 o
  -1   2  -5      703.76      911.79     81.75 o
   0   2  -5     2154.82     1938.85     50.32 o
   1   2  -5     1946.75     1874.72     24.17 o
   2   2  -5       55.46       38.60      1.80 o
   3   2  -5     3190.18     3467.55     37.42 o
   4   2  -5      915.34      814.16     20.08 o
   5   2  -5      298.01      350.06     12.53 o
   6   2  -5       73.34       84.21      4.04 o
   7   2  -5      145.62      132.25      5.94 o
   8   2  -5       50.30       54.41      2.90 o
   9   2  -5       39.56       37.77      3.74 o
  10   2  -5        5.03       10.12      4.11 o
  11   2  -5       21.49       14.61      4.29 o
  12   2  -5        5.45        7.79      2.67 o
 -11   3  -5       22.06       23.36      6.14 o
 -10   3  -5       17.51       14.69      2.68 o
  -9   3  -5       18.50       17.49      2.83 o
  -8   3  -5        4.91        3.72      2.16 o
  -7   3  -5      433.39      356.00      9.19 o
  -6   3  -5       68.32       89.21      4.10 o
  -5   3  -5      196.15      180.61      6.33 o
  -4   3  -5      135.02      117.95      4.14 o
  -3   3  -5      219.53      207.84      6.34 o
  -2   3  -5        0.15        4.14      1.19 o
  -1   3  -5     2179.47     2103.33     50.38 o
   0   3  -5      276.06      248.04      5.14 o
   1   3  -5     1807.43     1798.49     23.58 o
   2   3  -5       54.65       39.23      2.28 o
   3   3  -5      169.53      162.84      4.23 o
   4   3  -5        2.40       14.64      1.95 o
   5   3  -5       90.70       95.15      3.67 o
   6   3  -5       82.93       90.66      5.69 o
   7   3  -5      357.81      311.76      8.37 o
   8   3  -5        1.64        2.89      1.00 o
   9   3  -5       16.43       12.96      3.79 o
  10   3  -5        8.19        6.14      3.43 o
  11   3  -5       24.74       19.80      5.74 o
 -11   4  -5       25.47       24.90      6.40 o
 -10   4  -5        3.25        8.06      2.99 o
  -9   4  -5       37.26       35.38      4.77 o
  -8   4  -5       14.78       14.04      2.48 o
  -7   4  -5      337.12      257.81     14.09 o
  -6   4  -5       48.37       67.97      3.43 o
  -5   4  -5       56.43       61.30      3.24 o
  -4   4  -5      234.99      215.29      7.48 o
  -3   4  -5      161.72      181.54      5.97 o
  -2   4  -5       53.74       62.09      4.15 o
  -1   4  -5     4163.37     4311.81     87.70 o
   0   4  -5      151.83      168.38      5.27 o
   1   4  -5     3686.43     3915.65     50.53 o
   2   4  -5       27.64       35.44      2.11 o
   3   4  -5      147.22      171.13      4.46 o
   4   4  -5      106.86      110.04      3.78 o
   5   4  -5      139.66      132.78      5.78 o
   6   4  -5      172.16      178.76      5.48 o
   7   4  -5      435.14      367.83      7.03 o
   8   4  -5       13.09       12.79      4.32 o
   9   4  -5        4.02        2.00      3.14 o
  10   4  -5        6.64       11.02      4.33 o
  11   4  -5       22.92       16.76      5.04 o
 -11   5  -5        7.97        5.31      3.27 o
 -10   5  -5        2.22        3.06      3.49 o
  -9   5  -5        7.48        3.70      2.79 o
  -8   5  -5       13.02       15.56      2.54 o
  -7   5  -5      201.61      180.34      8.60 o
  -6   5  -5      117.42      129.10      5.99 o
  -5   5  -5       82.38      107.62      5.47 o
  -4   5  -5      160.51      153.13      5.49 o
  -3   5  -5      548.87      550.97     12.14 o
  -2   5  -5       29.98       40.93      4.36 o
  -1   5  -5      316.70      271.41      6.83 o
   0   5  -5      760.60      672.79     11.36 o
   1   5  -5      537.47      426.15     11.31 o
   2   5  -5      157.11      133.84      4.38 o
   3   5  -5      522.16      568.16     10.47 o
   4   5  -5      104.66      103.44      3.69 o
   5   5  -5      170.65      185.67      5.31 o
   6   5  -5       26.63       45.83      4.08 o
   7   5  -5      241.55      221.57     16.52 o
   8   5  -5        7.81        8.20      3.83 o
   9   5  -5       25.89       21.26      5.66 o
  10   5  -5        0.02        1.01      2.69 o
  11   5  -5       11.35       13.66      3.27 o
 -10   6  -5        1.38        9.65      5.02 o
  -9   6  -5       50.65       55.26      9.22 o
  -8   6  -5        0.61        4.30      2.88 o
  -7   6  -5      218.68      175.32      8.35 o
  -6   6  -5       20.82       28.47      3.33 o
  -5   6  -5       33.58       35.29      2.49 o
  -4   6  -5        5.32        4.70      1.25 o
  -3   6  -5      171.48      194.84      8.20 o
  -2   6  -5       38.62       53.21      6.46 o
  -1   6  -5     1304.95     1192.47     19.66 o
   0   6  -5       36.01       20.65      1.92 o
   1   6  -5     1141.38     1145.99     22.70 o
   2   6  -5       24.75       21.68      1.82 o
   3   6  -5      255.60      236.14      6.21 o
   4   6  -5       32.52       24.36      1.86 o
   5   6  -5       62.04       68.31      4.92 o
   6   6  -5       11.82       16.37      2.47 o
   7   6  -5      203.13      189.53     15.83 o
   8   6  -5        8.77       11.60      4.55 o
   9   6  -5       68.10       69.55     10.43 o
  10   6  -5        0.08        1.67      3.23 o
  -9   7  -5       33.57       31.12      6.87 o
  -8   7  -5        1.87        4.04      3.01 o
  -7   7  -5       77.40       73.57     10.34 o
  -6   7  -5       35.86       41.09      3.90 o
  -5   7  -5       92.96       99.49      6.27 o
  -4   7  -5        1.33        6.39      1.33 o
  -3   7  -5      501.53      496.30     23.69 o
  -2   7  -5       41.05       48.66      6.59 o
  -1   7  -5     1117.72     1037.42     18.37 o
   0   7  -5       17.83       19.14      2.02 o
   1   7  -5     1113.82     1121.61     20.32 o
   2   7  -5        1.24       10.55      1.64 o
   3   7  -5      487.64      475.24      9.91 o
   4   7  -5       59.00       36.95      2.31 o
   5   7  -5       66.43       79.21     10.02 o
   6   7  -5       13.56       26.06      6.18 o
   7   7  -5      109.82      109.99     12.55 o
   8   7  -5        3.36        1.71      1.95 o
   9   7  -5       41.82       39.59      8.06 o
  -8   8  -5        3.73        3.04      3.08 o
  -7   8  -5       14.76       30.89      6.80 o
  -6   8  -5       26.51       25.40      5.66 o
  -5   8  -5        3.64        1.85      1.37 o
  -4   8  -5       78.87       67.35      5.32 o
  -3   8  -5        2.70        4.98      2.58 o
  -2   8  -5        6.42        7.84      2.74 o
  -1   8  -5      110.51      107.84      9.49 o
   0   8  -5      104.33       90.78      6.21 o
   1   8  -5       67.26       53.58      3.56 o
   2   8  -5       38.56       33.77      2.85 o
   3   8  -5        0.02       -0.42      0.84 o
   4   8  -5        0.07        1.94      2.55 o
   5   8  -5       22.73       35.36      6.89 o
   6   8  -5        3.89        4.61      2.17 o
   7   8  -5       26.65       30.78      7.33 o
   8   8  -5        1.16        5.75      3.72 o
  -7   9  -5        6.04       10.77      4.35 o
  -6   9  -5        1.76       -0.35      2.73 o
  -5   9  -5        5.76        7.23      2.86 o
  -4   9  -5       20.60       15.04      2.56 o
  -3   9  -5       75.92       88.77      8.35 o
  -2   9  -5       19.51       21.30      4.94 o
  -1   9  -5       77.91       71.86      5.83 o
   0   9  -5        1.11        3.63      1.56 o
   1   9  -5       82.66       84.91      6.07 o
   2   9  -5        9.69       12.05      2.26 o
   3   9  -5      108.82      116.07     11.97 o
   4   9  -5       26.79       26.76      6.28 o
   5   9  -5        4.27        7.13      4.15 o
   6   9  -5        0.20        4.85      3.43 o
   7   9  -5        7.03        6.10      5.90 o
  -6  10  -5        1.00        0.40      2.54 o
  -5  10  -5       24.15       30.21      6.80 o
  -4  10  -5        4.95        2.66      3.29 o
  -3  10  -5      109.46      108.64     11.56 o
  -2  10  -5        3.45        6.15      3.59 o
  -1  10  -5       65.24       56.01      4.37 o
   0  10  -5        0.63        2.94      1.33 o
   1  10  -5       83.62       72.20      9.28 o
   2  10  -5        3.88        5.34      3.31 o
   3  10  -5      113.16      108.74     19.86 o
   4  10  -5       11.92        9.31      2.64 o
   5  10  -5        9.61       14.32      3.54 o
   6  10  -5        2.08       -0.17      2.23 o
  -1  11  -5       27.84       33.89      4.39 o
   0  11  -5        7.52       10.39      2.87 o
   1  11  -5       18.31       20.86      3.89 o
   2  11  -5        3.19        2.07      1.84 o
   3  11  -5        1.04        5.86      2.52 o
   4  11  -5        0.24        4.53      2.95 o
 -12   0  -4        9.36        4.01      2.37 o
 -11   0  -4       27.37       34.90      4.65 o
 -10   0  -4       82.12       92.50      7.25 o
  -9   0  -4       41.80       42.25      6.63 o
  -8   0  -4       88.57       75.07      5.82 o
  -7   0  -4      118.93       81.72      5.64 o
  -6   0  -4      171.71      307.12     17.11 o
  -5   0  -4      502.91      678.09     14.93 o
  -4   0  -4     1073.35     1127.12     81.22 o
  -3   0  -4     1107.10     1210.81     35.74 o
  -2   0  -4     2035.20     1772.59     45.91 o
  -1   0  -4      453.68      524.16     10.53 o
   0   0  -4    10687.92     9845.39    217.38 o
   2   0  -4        2.57      226.42     28.84 o
   3   0  -4     1344.94     1348.57     21.31 o
   4   0  -4     2119.02     2029.65     30.52 o
   5   0  -4      629.81      632.32     25.84 o
   6   0  -4     1514.09     1342.45     27.49 o
   7   0  -4       12.78       14.23      2.22 o
   8   0  -4      118.81      119.10      6.47 o
   9   0  -4       80.21       59.20      6.92 o
  10   0  -4       93.28      103.46      9.54 o
  11   0  -4       28.91       36.19      4.13 o
 -12   1  -4        6.68        5.14      1.50 o
 -11   1  -4        6.83       13.15      2.11 o
 -10   1  -4      102.11       91.87      5.18 o
  -9   1  -4       27.19       19.38      2.66 o
  -8   1  -4      175.80      159.08      6.86 o
  -7   1  -4      117.36      127.28      5.76 o
  -6   1  -4      775.86      758.75     13.15 o
  -5   1  -4      111.34       85.74      3.40 o
  -4   1  -4     1816.49     1723.78     22.58 o
  -3   1  -4      465.91      387.56      7.32 o
  -2   1  -4     1539.68     1661.79     35.84 o
  -1   1  -4      516.38      592.44     13.60 o
   0   1  -4     5042.71     4170.23     96.37 o
   1   1  -4      352.10      384.52      6.43 o
   2   1  -4     2841.27     2595.12     31.28 o
   3   1  -4      331.99      350.63      6.21 o
   4   1  -4      773.19      883.09     12.24 o
   5   1  -4       48.06       43.62      2.18 o
   6   1  -4      290.48      334.58      6.71 o
   7   1  -4      233.28      190.42      4.99 o
   8   1  -4      156.75      140.73      4.89 o
   9   1  -4        9.83        8.30      1.34 o
  10   1  -4       61.15       60.81      8.39 o
  11   1  -4       23.07       23.34      3.60 o
  12   1  -4        6.57        6.17      2.18 o
 -12   2  -4        0.87       -0.40      1.66 o
 -11   2  -4        1.53       -0.81      1.27 o
 -10   2  -4       33.61       42.23      3.91 o
  -9   2  -4        9.92       10.31      1.92 o
  -8   2  -4      121.02      112.74      5.80 o
  -7   2  -4       91.27       88.44      4.78 o
  -6   2  -4      445.36      433.22      8.09 o
  -5   2  -4      204.25      158.90      4.26 o
  -4   2  -4      828.32      891.67     15.66 o
  -3   2  -4      735.19      655.55     12.26 o
  -2   2  -4      981.43     1012.60     40.97 o
  -1   2  -4      888.98      965.62     23.35 o
   0   2  -4     3514.95     3027.64     40.77 o
   1   2  -4      858.11      923.11     13.12 o
   2   2  -4     2101.39     1944.30     22.31 o
   3   2  -4      594.78      623.05     10.52 o
   4   2  -4      734.22      767.08     11.43 o
   5   2  -4      171.52      158.38      4.18 o
   6   2  -4      198.80      222.87      5.46 o
   7   2  -4      163.25      133.05      4.46 o
   8   2  -4      149.06      138.34      4.54 o
   9   2  -4        4.03        5.77      2.18 o
  10   2  -4       38.59       41.95      5.03 o
  11   2  -4        8.21       10.40      2.54 o
  12   2  -4        1.92       -1.41      1.85 o
 -12   3  -4        1.25       -0.43      2.73 o
 -11   3  -4        7.78        7.09      3.51 o
 -10   3  -4       15.53       19.90      3.23 o
  -9   3  -4       87.12       88.26      6.13 o
  -8   3  -4       42.07       34.72      3.81 o
  -7   3  -4       98.63       89.64      6.41 o
  -6   3  -4       93.46       99.79      4.87 o
  -5   3  -4      210.13      231.74      5.70 o
  -4   3  -4      192.90      202.53      5.78 o
  -3   3  -4       72.89       89.56      5.21 o
  -2   3  -4      544.82      554.66     13.47 o
  -1   3  -4      147.54      153.07      6.00 o
   0   3  -4     2864.54     2751.40     37.61 o
   1   3  -4       96.29      117.25      3.46 o
   2   3  -4      497.45      523.60      8.95 o
   3   3  -4      232.79      199.73      4.45 o
   4   3  -4      373.19      391.91      6.95 o
   5   3  -4      197.89      190.79      4.63 o
   6   3  -4      211.22      222.37      6.12 o
   7   3  -4       30.95       39.74      2.53 o
   8   3  -4      120.89      103.02      4.22 o
   9   3  -4      121.66       94.89      5.26 o
  10   3  -4       38.41       41.63      7.16 o
  11   3  -4        2.36        2.49      2.89 o
  12   3  -4        3.34       -1.82      1.82 o
 -11   4  -4        5.89        8.93      4.46 o
 -10   4  -4       10.34       14.43      5.12 o
  -9   4  -4       10.04        7.91      1.75 o
  -8   4  -4       18.82       18.63      2.64 o
  -7   4  -4       40.77       56.20      4.45 o
  -6   4  -4       49.82       56.00      5.62 o
  -5   4  -4      216.89      203.14      5.68 o
  -4   4  -4      464.14      513.59     10.57 o
  -3   4  -4      407.62      378.45      8.68 o
  -2   4  -4      487.98      641.09     35.88 o
  -1   4  -4       52.08       58.70      3.85 o
   0   4  -4      300.02      264.12      8.05 o
   1   4  -4      159.78      158.27      4.49 o
   2   4  -4     1253.79     1143.24     16.38 o
   3   4  -4      449.24      424.78      8.02 o
   4   4  -4      165.93      207.54      8.02 o
   5   4  -4       28.66       24.01      4.63 o
   6   4  -4       19.00       15.85      1.57 o
   7   4  -4       32.17       28.15      2.49 o
   8   4  -4       48.07       44.12      4.66 o
   9   4  -4        5.05        3.66      2.25 o
  10   4  -4        9.52       11.28      4.36 o
  11   4  -4        3.26        0.30      3.04 o
 -11   5  -4        7.49        4.89      3.21 o
 -10   5  -4       15.67       23.66      6.16 o
  -9   5  -4       15.34       15.68      5.22 o
  -8   5  -4        1.02        3.63      1.29 o
  -7   5  -4        2.61        4.23      1.34 o
  -6   5  -4       66.66       82.88      5.17 o
  -5   5  -4      172.90      176.56      5.17 o
  -4   5  -4      193.02      227.85      6.37 o
  -3   5  -4      577.37      546.14     14.09 o
  -2   5  -4       58.57       80.12      4.08 o
  -1   5  -4       35.73       43.34      2.95 o
   0   5  -4       74.62       63.56      3.48 o
   1   5  -4      103.05      105.50      4.38 o
   2   5  -4      291.85      261.17      6.13 o
   3   5  -4      587.32      592.80     10.32 o
   4   5  -4      140.57      147.39      5.91 o
   5   5  -4      123.12      135.52      6.50 o
   6   5  -4       67.69       79.28      4.66 o
   7   5  -4        1.99        3.86      2.07 o
   8   5  -4       22.02       23.16      5.17 o
   9   5  -4       20.40       20.55      5.29 o
  10   5  -4       13.59       15.77      3.38 o
  11   5  -4        6.75        5.07      1.95 o
 -10   6  -4       22.14       21.14      5.46 o
  -9   6  -4       43.80       33.85      7.47 o
  -8   6  -4        1.74        5.40      2.92 o
  -7   6  -4       35.41       34.84      3.70 o
  -6   6  -4       74.00       81.50      5.08 o
  -5   6  -4       10.69       13.28      1.30 o
  -4   6  -4      107.55       87.11      3.86 o
  -3   6  -4       21.32       31.03      4.21 o
  -2   6  -4       11.65       15.01      1.46 o
  -1   6  -4       22.69       26.39      2.88 o
   0   6  -4      223.90      219.47      7.16 o
   1   6  -4      100.01       88.06      4.21 o
   2   6  -4       98.21       81.43      3.85 o
   3   6  -4       68.19       72.20      3.11 o
   4   6  -4       30.93       28.04      4.51 o
   5   6  -4       25.86       14.96      4.55 o
   6   6  -4       42.24       48.90      3.67 o
   7   6  -4       67.06       64.30      8.70 o
   8   6  -4        6.16        8.22      3.75 o
   9   6  -4       41.02       38.65      5.24 o
  10   6  -4       10.78       11.89      3.24 o
 -10   7  -4        2.26        6.14      4.93 o
  -9   7  -4       18.42       17.86      5.95 o
  -8   7  -4       10.30        3.92      3.33 o
  -7   7  -4       99.78      110.78     12.29 o
  -6   7  -4       40.50       36.08      3.26 o
  -5   7  -4       25.79       30.34      3.79 o
  -4   7  -4       58.09       68.91      2.79 o
  -3   7  -4        2.38        0.69      0.83 o
  -2   7  -4       12.06        6.96      1.78 o
  -1   7  -4      285.49      274.57     10.52 o
   0   7  -4      239.39      252.61     11.60 o
   1   7  -4      208.26      216.51      8.40 o
   2   7  -4        4.52        6.93      1.56 o
   3   7  -4        7.80        5.72      1.51 o
   4   7  -4       62.74       59.67      4.62 o
   5   7  -4        4.71       10.26      1.96 o
   6   7  -4       63.41       70.35      9.50 o
   7   7  -4       44.43       50.69      8.50 o
   8   7  -4       17.35       13.32      3.73 o
   9   7  -4       20.16       16.40      3.82 o
  10   7  -4        9.92       11.61      3.62 o
  -9   8  -4        4.67       -3.01      3.59 o
  -8   8  -4       18.42       24.11      6.59 o
  -7   8  -4       17.49       25.38      6.29 o
  -6   8  -4       36.34       31.92      7.15 o
  -5   8  -4        9.94        6.45      1.55 o
  -4   8  -4       54.28       57.44      2.55 o
  -3   8  -4        5.34        5.24      1.03 o
  -2   8  -4       82.71       84.95      4.70 o
  -1   8  -4       59.38       45.19      4.24 o
   0   8  -4      257.50      231.19     13.94 o
   1   8  -4       21.97       25.38      3.14 o
   2   8  -4      100.96      103.29      5.96 o
   3   8  -4       10.04       10.85      3.77 o
   4   8  -4       20.82       28.97      6.04 o
   5   8  -4       11.04       16.41      4.62 o
   6   8  -4       35.14       42.16      7.60 o
   7   8  -4       17.11       24.12      8.26 o
   8   8  -4       20.16       15.07      3.52 o
   9   8  -4        1.44        0.38      2.79 o
  -8   9  -4        1.74       -2.08      3.06 o
  -7   9  -4        0.49        6.16      3.86 o
  -6   9  -4        6.32        2.38      2.27 o
  -5   9  -4        7.87       12.18      4.52 o
  -4   9  -4       28.79       20.00      2.89 o
  -3   9  -4       33.68       29.99      3.43 o
  -2   9  -4        5.67       10.58      2.06 o
  -1   9  -4       44.27       48.18      3.75 o
   0   9  -4       74.59       80.45      5.95 o
   1   9  -4       28.86       29.12      5.51 o
   2   9  -4       47.91       48.69      7.46 o
   3   9  -4       11.29       14.44      4.06 o
   4   9  -4       11.79       12.56      4.19 o
   5   9  -4        6.23       12.73      3.26 o
   6   9  -4       13.45       18.04      7.97 o
   7   9  -4       21.88       18.10      4.08 o
   8   9  -4        6.50        2.57      2.76 o
  -5  10  -4        0.40       -0.92      2.54 o
  -4  10  -4        2.86        4.77      3.11 o
  -3  10  -4       32.50       30.76      6.35 o
  -2  10  -4        0.83        6.44      2.24 o
  -1  10  -4       60.09       66.07      5.66 o
   0  10  -4       48.50       47.66      5.07 o
   1  10  -4       26.17       33.98      4.41 o
   2  10  -4       15.18       27.72      4.34 o
   3  10  -4       19.01       26.02      4.18 o
   4  10  -4        9.63        7.23      3.47 o
   5  10  -4        0.72        0.29      1.99 o
   6  10  -4        6.97       11.97      3.34 o
  -1  11  -4        9.85       12.23      2.81 o
   0  11  -4       58.83       58.97      5.90 o
   1  11  -4        2.11        3.85      2.27 o
   2  11  -4       46.27       48.49      5.84 o
   3  11  -4       15.20       11.84      3.19 o
   4  11  -4        5.53        5.30      2.05 o
 -12   1  -3        3.90        1.27      1.04 o
 -11   1  -3       15.44       13.67      2.14 o
 -10   1  -3      244.19      223.46      8.06 o
  -9   1  -3       11.62       15.15      2.35 o
  -8   1  -3      248.69      248.38      8.60 o
  -7   1  -3      113.10      114.19      5.34 o
  -6   1  -3      283.16      321.99     10.80 o
  -5   1  -3      589.58      626.87     12.44 o
  -4   1  -3     1260.71     1198.97     14.97 o
  -3   1  -3     2519.56     2227.40     31.57 o
  -2   1  -3      323.23      430.61     10.05 o
  -1   1  -3      384.81      455.82     10.51 o
   0   1  -3     5726.93     5559.55    124.21 o
   1   1  -3      726.17      709.80      9.76 o
   2   1  -3     1276.12     1130.71     15.56 o
   3   1  -3      615.72      802.95     12.11 o
   4   1  -3      528.05      575.29     10.49 o
   5   1  -3      554.03      574.20      7.61 o
   6   1  -3      313.27      338.53      6.02 o
   7   1  -3       86.29      106.51      3.52 o
   8   1  -3      451.65      393.82     10.63 o
   9   1  -3       34.70       46.86      2.80 o
  10   1  -3      156.62      145.29      5.55 o
  11   1  -3        5.72        1.63      1.15 o
  12   1  -3        1.96       -0.85      1.73 o
 -12   2  -3        6.18       10.00      2.49 o
 -11   2  -3        0.65       -0.32      0.92 o
 -10   2  -3       52.10       57.96      4.80 o
  -9   2  -3       43.13       61.98      4.38 o
  -8   2  -3      403.91      365.69     12.60 o
  -7   2  -3       61.48       54.15      3.68 o
  -6   2  -3      183.60      172.27      6.22 o
  -5   2  -3      498.38      451.66     10.55 o
  -4   2  -3      702.03      695.72     17.16 o
  -3   2  -3       48.88      301.33     39.72 o
  -2   2  -3     1755.98     1489.66     35.12 o
  -1   2  -3      685.17      633.75     29.43 o
   0   2  -3     4748.12     4496.69     57.95 o
   1   2  -3      156.96      223.30      8.76 o
   2   2  -3       56.43      248.18     19.97 o
   3   2  -3     2975.02     2458.92     33.00 o
   4   2  -3     1582.37     1366.76     15.79 o
   5   2  -3      521.41      540.00      7.14 o
   6   2  -3      136.44      127.56      3.47 o
   7   2  -3       36.11       47.35      2.34 o
   8   2  -3      157.43      154.86      4.70 o
   9   2  -3        8.75       12.61      1.67 o
  10   2  -3      163.18      148.89      5.34 o
  11   2  -3        8.08       -1.20      2.16 o
  12   2  -3        6.68        4.12      3.15 o
 -12   3  -3        2.47        2.34      2.13 o
 -11   3  -3       12.09        8.81      3.68 o
 -10   3  -3       58.95       52.33      4.86 o
  -9   3  -3       32.72       40.84      4.04 o
  -8   3  -3       57.57       56.01      4.49 o
  -7   3  -3      128.75      119.84      6.36 o
  -6   3  -3      123.37      117.58      5.85 o
  -5   3  -3       24.78       32.01      2.06 o
  -4   3  -3     1689.14     1530.48     33.86 o
  -3   3  -3      884.65      855.86     20.15 o
  -2   3  -3      934.10      917.75     29.71 o
  -1   3  -3       78.91       85.47      4.12 o
   0   3  -3     1853.32     1780.29     28.09 o
   1   3  -3       49.23       41.27      1.82 o
   2   3  -3     1203.87     1097.06     14.97 o
   3   3  -3      858.61      886.70     11.61 o
   4   3  -3     1619.50     1454.61     18.09 o
   5   3  -3        6.93       17.06      1.11 o
   6   3  -3       97.69       88.90      4.56 o
   7   3  -3       56.45       67.14      2.44 o
   8   3  -3       55.19       52.70      2.28 o
   9   3  -3       48.75       50.60      3.61 o
  10   3  -3       88.75       87.70      7.24 o
  11   3  -3        9.85        9.94      3.58 o
  12   3  -3        1.95        2.15      2.96 o
 -11   4  -3       14.57       12.13      5.03 o
 -10   4  -3      157.13      118.16     12.75 o
  -9   4  -3        5.14        3.78      1.44 o
  -8   4  -3       31.80       40.71     13.75 o
  -7   4  -3       91.54       95.61      5.36 o
  -6   4  -3       79.06      104.01      9.95 o
  -5   4  -3      248.45      274.59      9.08 o
  -4   4  -3     1509.61     1302.32     17.12 o
  -3   4  -3     2450.09     2087.70     29.73 o
  -2   4  -3      367.28      340.83     18.64 o
  -1   4  -3       38.05       47.35      4.31 o
   0   4  -3     1108.09      985.00     22.83 o
   1   4  -3      187.77      174.48      5.14 o
   2   4  -3      869.05      766.98     13.32 o
   3   4  -3      397.98      712.43     17.42 o
   4   4  -3     1331.65     1221.98     20.12 o
   5   4  -3      127.03      152.23      6.09 o
   6   4  -3      249.71      248.08      8.05 o
   7   4  -3       44.22       53.68      4.11 o
   8   4  -3      213.53      191.45      6.51 o
   9   4  -3       32.33       37.35      6.74 o
  10   4  -3       50.37       49.16      5.80 o
  11   4  -3        3.44        2.09      1.75 o
 -11   5  -3        0.33        5.94      4.05 o
 -10   5  -3       57.19       76.01     10.43 o
  -9   5  -3       31.37       43.36      7.73 o
  -8   5  -3      227.28      214.30     11.98 o
  -7   5  -3       19.09       16.83      2.20 o
  -6   5  -3       30.11       35.67      2.97 o
  -5   5  -3      122.99      121.01      4.79 o
  -4   5  -3     1236.43     1037.94     14.49 o
  -3   5  -3       98.19      252.39     14.16 o
  -2   5  -3      916.47      802.74     12.41 o
  -1   5  -3       66.10       73.01      3.61 o
   0   5  -3      773.89      690.31     18.79 o
   1   5  -3      131.76      132.87      6.24 o
   2   5  -3      749.99      742.18     12.40 o
   3   5  -3     1238.28     1052.28     17.06 o
   4   5  -3      988.87      920.27     28.00 o
   5   5  -3      290.45      268.14      8.66 o
   6   5  -3        3.81        3.67      1.01 o
   7   5  -3       38.08       41.51      6.73 o
   8   5  -3      182.77      174.66     15.15 o
   9   5  -3       11.53       10.82      2.70 o
  10   5  -3      121.01      125.61      9.46 o
  11   5  -3        6.56        5.71      2.42 o
 -10   6  -3       23.54       32.59      7.18 o
  -9   6  -3       11.01       27.33      6.54 o
  -8   6  -3       22.83       16.51      5.46 o
  -7   6  -3       32.52       21.38      2.00 o
  -6   6  -3       31.97       33.26      2.22 o
  -5   6  -3       58.03       70.08      3.25 o
  -4   6  -3     1056.77     1021.09     12.94 o
  -3   6  -3      262.67      268.24      8.34 o
  -2   6  -3      565.37      587.63     53.98 o
  -1   6  -3       73.63       70.38      4.59 o
   0   6  -3      196.76      203.97      6.68 o
   1   6  -3      231.06      196.26      5.55 o
   2   6  -3     1285.03     1190.51     20.14 o
   3   6  -3      193.97      216.27      8.53 o
   4   6  -3      976.06      953.41     21.79 o
   5   6  -3       36.30       48.23      4.83 o
   6   6  -3        8.55        7.05      3.23 o
   7   6  -3       20.50       25.88      5.80 o
   8   6  -3       51.27       42.59      5.41 o
   9   6  -3       21.17       22.26      4.06 o
  10   6  -3       44.36       51.66      8.39 o
  -9   7  -3        0.07        1.26      2.82 o
  -8   7  -3        6.42        9.19      4.30 o
  -7   7  -3       16.06        8.10      3.85 o
  -6   7  -3       41.09       44.58      2.70 o
  -5   7  -3       73.30       71.47      4.79 o
  -4   7  -3      407.74      397.17      6.78 o
  -3   7  -3      379.49      346.94      8.45 o
  -2   7  -3      157.82      162.17     20.94 o
  -1   7  -3      169.85      165.02      7.61 o
   0   7  -3       14.74       16.37      1.97 o
   1   7  -3      208.76      194.86      8.08 o
   2   7  -3      438.58      380.44     19.42 o
   3   7  -3       50.10       88.80      9.24 o
   4   7  -3      354.54      360.88     20.42 o
   5   7  -3       25.47       27.32      5.55 o
   6   7  -3       10.10       17.28      4.60 o
   7   7  -3       22.16       22.40      5.20 o
   8   7  -3       24.34       30.06      9.38 o
   9   7  -3        2.77        3.22      2.34 o
  10   7  -3        1.31        1.06      2.24 o
  -8   8  -3       20.77       15.87      5.39 o
  -7   8  -3       18.07       13.03      4.00 o
  -6   8  -3       11.18       12.66      4.67 o
  -5   8  -3       23.67       27.47      4.16 o
  -4   8  -3      140.44      134.45      4.23 o
  -3   8  -3       52.69       67.40      3.61 o
  -2   8  -3       69.35       68.15      4.03 o
  -1   8  -3       44.47       55.94      3.17 o
   0   8  -3       33.24       33.58      9.66 o
   1   8  -3       76.88       79.36      8.35 o
   2   8  -3      144.67      144.74     11.87 o
   3   8  -3      148.95      134.95     11.90 o
   4   8  -3       83.37       73.13      9.14 o
   5   8  -3       82.81       77.66      7.42 o
   6   8  -3       45.54       42.03      7.65 o
   7   8  -3       17.28       21.45      4.25 o
   8   8  -3       37.04       36.26      5.42 o
   9   8  -3        4.44       11.95      3.62 o
  -5   9  -3        8.70        8.85      3.86 o
  -4   9  -3       64.06       72.23      9.42 o
  -3   9  -3       11.51       12.28      1.69 o
  -2   9  -3       18.91       22.83      2.53 o
  -1   9  -3       21.41       20.11      2.96 o
   0   9  -3       44.61       38.03      4.18 o
   1   9  -3       30.51       27.38      3.70 o
   2   9  -3       70.82       59.78      5.67 o
   3   9  -3        4.41        5.11      2.27 o
   4   9  -3       71.93       82.82      7.37 o
   5   9  -3        3.67        8.08      2.71 o
   6   9  -3       18.06       23.62      4.26 o
   7   9  -3        5.79        6.36      2.08 o
   8   9  -3        1.95       -0.73      1.74 o
  -3  10  -3       20.51       15.69      3.38 o
  -2  10  -3       11.79       13.59      2.48 o
  -1  10  -3       25.80       27.22      3.59 o
   0  10  -3       61.18       53.48      5.26 o
   1  10  -3       24.19       21.77      6.31 o
   2  10  -3       17.43       11.70      3.26 o
   3  10  -3       13.42       10.77      2.91 o
   4  10  -3       14.21       17.01      3.61 o
   5  10  -3        6.39        4.20      4.24 o
   6  10  -3       14.83       13.60      3.28 o
   7  10  -3        3.81        5.23      2.54 o
  -1  11  -3        2.00        0.70      1.08 o
   0  11  -3       31.13       26.86      3.95 o
   1  11  -3        2.11        1.89      1.43 o
   2  11  -3        2.68        3.45      1.75 o
   3  11  -3        7.74        7.81      2.60 o
   4  11  -3        0.89        0.76      3.38 o
   5  11  -3        5.94        1.90      1.96 o
   0  12  -3       18.19       14.90      3.02 o
   1  12  -3        0.10        1.33      2.48 o
 -12   0  -2       10.35       26.68      6.64 o
 -11   0  -2       49.81       40.78     12.26 o
 -10   0  -2        0.22        4.04      5.30 o
  -9   0  -2      133.75      170.89     11.30 o
  -8   0  -2      570.67      525.89     41.83 o
  -7   0  -2      544.31      485.35     14.82 o
  -6   0  -2       14.20       11.36      2.35 o
  -5   0  -2      619.88      497.53     18.47 o
  -4   0  -2      405.72      532.45     37.89 o
  -3   0  -2    11862.76    10238.24    158.37 o
  -2   0  -2      581.76      797.93     21.86 o
  -1   0  -2     7225.28     7684.89    168.10 o
   0   0  -2     1361.15     1332.54     32.02 o
   1   0  -2     7102.60     7630.29    117.66 o
   2   0  -2      520.26      688.33     13.64 o
   3   0  -2     8202.33     7977.15    125.12 o
   4   0  -2     2065.02     1618.35     24.24 o
   5   0  -2     1169.97     1134.00     18.99 o
   6   0  -2       28.29       28.81      3.49 o
   7   0  -2      126.85      159.23     11.87 o
   8   0  -2      345.40      333.19     11.38 o
   9   0  -2      248.35      279.69     10.74 o
  10   0  -2       82.86       58.47      4.82 o
  11   0  -2       45.30       46.64      4.47 o
  12   0  -2        4.81        7.15      3.18 o
 -12   1  -2        3.77        8.02      2.90 o
 -11   1  -2       50.38       54.95      4.03 o
 -10   1  -2       75.92       66.13      4.30 o
  -9   1  -2       67.50       69.43      5.35 o
  -8   1  -2       85.07      107.43      5.38 o
  -7   1  -2      893.01      973.15     18.89 o
  -6   1  -2        3.38        6.82      1.28 o
  -5   1  -2     1204.77     1116.32     21.01 o
  -4   1  -2      872.40      832.94     10.95 o
  -3   1  -2     8299.02     7974.31     88.10 o
  -2   1  -2       43.50       46.24      2.76 o
  -1   1  -2     2045.18     2110.47     34.99 o
   0   1  -2       47.60       74.50      2.84 o
   1   1  -2     1641.43     1819.82     24.59 o
   2   1  -2      198.84      200.19      3.21 o
   3   1  -2     9537.09     8578.51     84.76 o
   4   1  -2      322.78      430.73      5.70 o
   5   1  -2      914.30      780.52     15.25 o
   6   1  -2       11.91       18.46      1.27 o
   7   1  -2     1019.60     1081.01     16.55 o
   8   1  -2      245.96      243.43      7.45 o
   9   1  -2       18.78       22.37      2.41 o
  10   1  -2       41.15       37.62      2.78 o
  11   1  -2       30.75       25.10      2.88 o
  12   1  -2        7.93       13.72      2.74 o
 -12   2  -2        0.97        7.83      2.91 o
 -11   2  -2       29.27       39.25      5.13 o
 -10   2  -2       20.44       17.84      2.97 o
  -9   2  -2       32.07       47.37      3.70 o
  -8   2  -2       27.64       25.66      3.26 o
  -7   2  -2      292.91      304.88      8.88 o
  -6   2  -2       44.41       50.18      3.16 o
  -5   2  -2      578.50      582.90     11.98 o
  -4   2  -2      262.42      219.98      6.40 o
  -3   2  -2     5472.07     5265.34     68.25 o
  -2   2  -2        8.06       14.20      2.50 o
  -1   2  -2      327.38      335.44     11.88 o
   0   2  -2       54.05       66.72      2.88 o
   1   2  -2      130.66      150.90      9.33 o
   2   2  -2       99.63       95.44      2.74 o
   3   2  -2     6326.45     5587.37     56.89 o
   4   2  -2       65.88       73.19      1.77 o
   5   2  -2      706.14      615.24      7.55 o
   6   2  -2       21.20       31.09      1.47 o
   7   2  -2      290.31      319.68      6.57 o
   8   2  -2      102.51       82.69      3.21 o
   9   2  -2       11.72       16.99      1.34 o
  10   2  -2       11.36        5.76      1.36 o
  11   2  -2       32.92       27.78      4.12 o
  12   2  -2        4.47        9.36      2.68 o
 -11   3  -2       25.39       31.16      6.57 o
 -10   3  -2       23.26       37.83      6.85 o
  -9   3  -2       88.02      115.16      6.61 o
  -8   3  -2      380.52      337.89     11.34 o
  -7   3  -2      101.83      111.64      5.75 o
  -6   3  -2       36.29       35.82      4.88 o
  -5   3  -2      313.88      351.38     17.19 o
  -4   3  -2      551.02      541.57     10.26 o
  -3   3  -2     2422.48     1927.69     23.18 o
  -2   3  -2       87.87      120.44      3.92 o
  -1   3  -2      893.43      974.66     18.97 o
   0   3  -2     1523.62     1528.23     22.40 o
   1   3  -2      281.17      434.27     16.90 o
   2   3  -2       59.11       53.62      2.21 o
   3   3  -2     1551.49     1571.71     23.95 o
   4   3  -2      598.73      563.76      9.83 o
   5   3  -2      804.54      827.64     13.70 o
   6   3  -2       88.51       72.00      1.98 o
   7   3  -2      107.46      128.24      3.24 o
   8   3  -2      245.14      236.74      6.57 o
   9   3  -2      180.51      191.42      5.06 o
  10   3  -2       35.38       41.02      4.83 o
  11   3  -2       28.79       31.45      8.26 o
  12   3  -2        2.23        5.19      2.26 o
 -10   4  -2        1.26        7.94      3.97 o
  -9   4  -2       45.92       50.43      5.12 o
  -8   4  -2       42.69       42.70      3.41 o
  -7   4  -2      125.41      150.65      6.25 o
  -6   4  -2       82.09       76.68      3.44 o
  -5   4  -2      199.87      201.19      5.62 o
  -4   4  -2       18.09       21.60      1.63 o
  -3   4  -2      272.69      295.91      5.39 o
  -2   4  -2       13.00       24.01      1.52 o
  -1   4  -2      431.34      414.55      9.45 o
   0   4  -2      306.57      309.54      7.16 o
   1   4  -2      186.68      182.78      9.03 o
   2   4  -2       48.95       55.41      2.30 o
   3   4  -2      340.36      295.56      8.57 o
   4   4  -2       73.48       86.30      3.55 o
   5   4  -2      216.83      183.40      6.13 o
   6   4  -2       60.34       57.31      5.91 o
   7   4  -2       62.19       79.20      8.95 o
   8   4  -2       65.35       63.90      5.85 o
   9   4  -2       28.12       27.24     10.42 o
  10   4  -2        8.33        9.67      3.11 o
  11   4  -2        2.09        0.70      2.54 o
  12   4  -2        7.73        3.06      1.55 o
 -10   5  -2        4.89        6.65      3.62 o
  -9   5  -2        7.90       11.55      4.45 o
  -8   5  -2       20.25       25.49      5.66 o
  -7   5  -2       89.04       97.17      7.45 o
  -6   5  -2      100.85      102.59      3.72 o
  -5   5  -2       77.32       81.89      3.27 o
  -4   5  -2       19.89       26.58      1.51 o
  -3   5  -2        7.57       12.22      2.13 o
  -2   5  -2       41.12       53.25      3.53 o
  -1   5  -2      483.22      484.79     16.07 o
   0   5  -2      215.06      193.41      5.84 o
   1   5  -2      442.42      445.76      9.80 o
   2   5  -2       16.11       20.92      1.58 o
   3   5  -2       32.37       32.68      3.51 o
   4   5  -2       47.15       42.19      2.89 o
   5   5  -2      102.60       99.04      4.10 o
   6   5  -2       57.75       76.39      8.81 o
   7   5  -2       57.76       70.02      6.24 o
   8   5  -2        5.44        5.64      2.14 o
   9   5  -2        6.61        6.35      2.51 o
  10   5  -2        8.02        2.84      2.37 o
  11   5  -2        1.14        1.42      3.73 o
  -9   6  -2       29.72       23.60      6.02 o
  -8   6  -2       94.41       99.14     11.61 o
  -7   6  -2      182.84      226.64     11.06 o
  -6   6  -2       14.32       27.59      5.63 o
  -5   6  -2      135.48      133.49      4.29 o
  -4   6  -2      148.90      133.68      3.07 o
  -3   6  -2       55.26       72.98      3.44 o
  -2   6  -2       75.12       52.34      2.46 o
  -1   6  -2      264.06      259.92      7.23 o
   0   6  -2      566.22      573.04     14.77 o
   1   6  -2      169.30      176.30      6.31 o
   2   6  -2       12.33       10.57      1.94 o
   3   6  -2       87.89       89.13      8.56 o
   4   6  -2       65.85       99.75      9.65 o
   5   6  -2      115.42      139.96     12.29 o
   6   6  -2       83.66       74.39      6.42 o
   7   6  -2      306.54      346.28     15.12 o
   8   6  -2      104.42      106.86     10.49 o
   9   6  -2       30.75       24.50      4.47 o
  10   6  -2        9.23       12.56      3.56 o
  11   6  -2        1.35        0.37      1.60 o
  -8   7  -2       29.40       29.40      3.78 o
  -7   7  -2       80.45       89.74      6.30 o
  -6   7  -2        4.79        5.80      3.26 o
  -5   7  -2       16.74       13.49      1.25 o
  -4   7  -2       92.84       95.01      2.78 o
  -3   7  -2      273.30      223.62      5.58 o
  -2   7  -2       34.68       32.48      2.13 o
  -1   7  -2       59.16       65.41      3.97 o
   0   7  -2       31.13       27.12      2.05 o
   1   7  -2       54.08       46.27      5.12 o
   2   7  -2       40.09       54.46      6.76 o
   3   7  -2      280.29      267.55     11.62 o
   4   7  -2       79.28       68.95      5.98 o
   5   7  -2       31.66       28.13      4.07 o
   6   7  -2        4.57        4.49      4.23 o
   7   7  -2       28.26       31.49      7.43 o
   8   7  -2        8.64       20.02      3.99 o
   9   7  -2       72.19       78.62      7.89 o
  10   7  -2        8.61        4.58      3.68 o
  -5   8  -2       21.23       30.53      5.94 o
  -4   8  -2       37.88       41.64      2.52 o
  -3   8  -2      236.57      237.65      7.21 o
  -2   8  -2       23.50       19.55      2.47 o
  -1   8  -2       14.67       13.29      1.70 o
   0   8  -2        2.74        0.76      0.98 o
   1   8  -2       11.54        4.90      1.40 o
   2   8  -2       27.55       25.08      3.49 o
   3   8  -2      273.29      284.13     12.64 o
   4   8  -2       22.01       17.96      3.30 o
   5   8  -2       29.52       31.35      4.49 o
   6   8  -2        4.73        3.71      2.14 o
   7   8  -2       13.71       19.61      3.94 o
   8   8  -2       12.12       21.26      4.25 o
   9   8  -2       14.90       10.69      2.69 o
  -5   9  -2       19.64        9.99      2.52 o
  -4   9  -2       15.98       12.13      2.21 o
  -3   9  -2      112.06      105.44      8.10 o
  -2   9  -2       13.46       11.25      2.05 o
  -1   9  -2        8.41        9.34      1.85 o
   0   9  -2       20.83       13.61      2.46 o
   1   9  -2        6.90       11.19      2.35 o
   2   9  -2       48.60       41.12      4.73 o
   3   9  -2      101.21       96.61      7.60 o
   4   9  -2        3.86        2.94      2.81 o
   5   9  -2       12.61       15.47      5.45 o
   6   9  -2        5.06        8.08      2.62 o
   7   9  -2       49.64       51.59      7.93 o
   8   9  -2       18.17       18.95      4.12 o
  -3  10  -2       69.04       70.42      4.85 o
  -2  10  -2        5.18        9.82      2.27 o
  -1  10  -2        6.95       13.88      2.50 o
   0  10  -2       47.09       41.45      4.44 o
   1  10  -2        1.10        1.11      5.06 o
   2  10  -2       17.56       20.62      4.91 o
   3  10  -2       69.08       75.33      6.98 o
   4  10  -2       28.07       43.95      5.53 o
   5  10  -2       33.56       39.59     11.68 o
   6  10  -2        6.44        2.41      3.07 o
   7  10  -2        6.96       10.66      3.32 o
  -2  11  -2        1.40        1.46      2.31 o
  -1  11  -2        5.64        7.29      1.97 o
   0  11  -2        8.99       10.09      2.49 o
   1  11  -2        2.24       -0.05      2.35 o
   2  11  -2        4.11        8.35      2.72 o
   3  11  -2       45.04       44.96      5.65 o
   4  11  -2        4.50        9.41      2.67 o
   5  11  -2       19.58       22.72      4.35 o
   0  12  -2        3.73        2.61      2.19 o
   1  12  -2        2.52        2.12      3.18 o
   2  12  -2        3.11       -1.58      1.58 o
 -12   1  -1        0.66        1.32      1.68 o
 -11   1  -1        8.03        8.83      2.75 o
 -10   1  -1       21.21       24.02      6.75 o
  -9   1  -1       54.82       42.48      3.47 o
  -8   1  -1      120.94      127.11      9.04 o
  -7   1  -1      137.10      133.77      5.91 o
  -6   1  -1      585.74      543.31     32.29 o
  -5   1  -1      987.98      989.17     20.48 o
  -4   1  -1      282.77      274.19     13.93 o
  -3   1  -1     1921.18     2048.25     27.63 o
  -2   1  -1     1775.40     1657.67     25.08 o
  -1   1  -1       51.48       83.39      4.20 o
   1   1  -1      293.61      280.96      9.15 o
   2   1  -1      989.66     1158.07     11.74 o
   3   1  -1     2074.51     2099.22     41.75 o
   4   1  -1       50.12       85.41      3.26 o
   5   1  -1      809.66      836.63     10.77 o
   6   1  -1      552.19      578.85      8.53 o
   7   1  -1      244.83      206.15      5.63 o
   8   1  -1      131.67      125.41      3.95 o
   9   1  -1       14.33       13.36      1.62 o
  10   1  -1       16.49       14.73      1.76 o
  11   1  -1        9.72        8.61      1.76 o
  12   1  -1        0.25       -1.88      2.14 o
 -12   2  -1        4.36        2.90      2.11 o
 -11   2  -1       26.86       42.83      8.27 o
 -10   2  -1        5.32       12.15      4.27 o
  -9   2  -1        9.22       12.02      5.15 o
  -8   2  -1        5.76       10.68      1.76 o
  -7   2  -1      451.74      448.47     14.92 o
  -6   2  -1      538.45      577.21     14.60 o
  -5   2  -1      221.22      268.71     10.16 o
  -4   2  -1      116.14      141.90      4.19 o
  -3   2  -1     3459.26     3463.47     45.97 o
  -2   2  -1      548.85      763.35     25.00 o
  -1   2  -1     7412.24     7734.24    119.19 o
   0   2  -1     7321.47     7535.93    116.26 o
   1   2  -1     8991.84     8953.10    112.40 o
   2   2  -1     1788.62     1678.21     55.01 o
   3   2  -1     3359.51     3172.75     37.11 o
   4   2  -1      314.56      272.94      3.83 o
   5   2  -1      121.12      153.91      2.95 o
   6   2  -1      583.12      609.65      7.78 o
   7   2  -1      445.56      466.89      6.85 o
   8   2  -1        1.25        1.46      0.53 o
   9   2  -1       90.87       69.33      2.49 o
  10   2  -1        2.73       -0.10      0.68 o
  11   2  -1        2.15        5.04      2.43 o
  12   2  -1        7.61       13.72      3.00 o
  -9   3  -1       14.35       11.70      4.09 o
  -8   3  -1      101.89       93.32      5.99 o
  -7   3  -1      290.97      264.26      8.84 o
  -6   3  -1      445.92      432.39     12.49 o
  -5   3  -1      144.85      134.94      4.25 o
  -4   3  -1      407.12      441.78      9.81 o
  -3   3  -1     1250.20     1113.84     16.82 o
  -2   3  -1      323.22      290.45     11.98 o
  -1   3  -1     1067.93     1156.04     17.71 o
   0   3  -1     4862.20     4886.62     63.40 o
   1   3  -1      985.44     1138.42     16.75 o
   2   3  -1      313.07      319.30      9.65 o
   3   3  -1     1345.85     1223.02     18.90 o
   4   3  -1      293.59      341.12      8.42 o
   5   3  -1      128.97      114.79      4.36 o
   6   3  -1      424.64      401.85      6.92 o
   7   3  -1      316.35      262.39      9.56 o
   8   3  -1       71.97       72.90      1.83 o
   9   3  -1       11.62       12.00      1.05 o
  10   3  -1       26.73       27.48      6.57 o
  11   3  -1       22.34       19.01      3.59 o
  12   3  -1        1.44        3.04      3.50 o
  -9   4  -1       33.23       31.00      6.24 o
  -8   4  -1       75.73       68.67      8.69 o
  -7   4  -1      330.79      280.22     15.83 o
  -6   4  -1      379.99      310.25      8.25 o
  -5   4  -1      410.02      389.70     12.85 o
  -4   4  -1      703.05      694.52     11.92 o
  -3   4  -1      692.62      653.04     11.56 o
  -2   4  -1      744.60      604.44      9.40 o
  -1   4  -1     1245.87     1291.00     19.98 o
   0   4  -1     2131.12     2159.49     26.41 o
   1   4  -1     1184.92     1260.26     16.80 o
   2   4  -1       34.23      137.74     10.45 o
   3   4  -1     1122.39      995.07     31.71 o
   4   4  -1      230.30      302.22     11.04 o
   5   4  -1      568.90      527.71     22.60 o
   6   4  -1      345.51      330.12     14.77 o
   7   4  -1      442.20      394.39     20.58 o
   8   4  -1       80.97       79.14      6.44 o
   9   4  -1        6.54       18.01      3.25 o
  10   4  -1       24.74       26.52      4.09 o
  11   4  -1       25.51       27.57      4.49 o
  12   4  -1        0.84        1.32      1.88 o
  -8   5  -1        6.68       11.61      2.49 o
  -7   5  -1      308.67      289.41     11.67 o
  -6   5  -1      160.87      190.46     13.70 o
  -5   5  -1      252.03      261.89     14.95 o
  -4   5  -1      113.19      206.15      7.64 o
  -3   5  -1     1150.98     1103.13     15.05 o
  -2   5  -1       43.74       75.93      3.41 o
  -1   5  -1     3304.02     3508.94     37.34 o
   0   5  -1     1254.08     1264.03     17.46 o
   1   5  -1     2970.26     3310.34    158.06 o
   2   5  -1      427.31      275.74     13.95 o
   3   5  -1     1297.50     1169.36     37.19 o
   4   5  -1      748.99      686.86     26.89 o
   5   5  -1      102.83      125.95      7.52 o
   6   5  -1      141.80      126.22      7.90 o
   7   5  -1      291.57      292.38     13.05 o
   8   5  -1        0.81        8.23      2.57 o
   9   5  -1       18.36       13.37      3.22 o
  10   5  -1        8.10        2.10      1.41 o
  11   5  -1        4.97        5.44      2.47 o
  -8   6  -1       19.05       22.57      4.24 o
  -7   6  -1       26.24       25.67      3.51 o
  -6   6  -1       38.92       39.43      6.67 o
  -5   6  -1       46.20       62.34      7.86 o
  -4   6  -1      216.78      198.64      5.22 o
  -3   6  -1      190.93      187.03      4.71 o
  -2   6  -1      315.79      274.60      5.54 o
  -1   6  -1      309.46      271.95      7.32 o
   0   6  -1      620.70      599.36     17.80 o
   1   6  -1        8.29       48.36      6.16 o
   2   6  -1      129.44      134.24      8.39 o
   3   6  -1      285.92      262.80     10.79 o
   4   6  -1      260.68      258.66     11.17 o
   5   6  -1      132.42      120.12      7.74 o
   6   6  -1       22.62       19.31      3.45 o
   7   6  -1       15.03        7.75      3.52 o
   8   6  -1       16.79       15.29      3.05 o
   9   6  -1       18.83       16.57      4.02 o
  10   6  -1        8.43       15.01      3.60 o
  11   6  -1       13.10       13.13      3.72 o
  -9   7  -1        0.58        1.33      1.66 o
  -8   7  -1        5.16        7.88      2.50 o
  -7   7  -1       45.67       39.40      5.37 o
  -6   7  -1        2.00        1.43      1.34 o
  -4   7  -1      192.80      187.84      6.51 o
  -3   7  -1        5.60        9.07      1.09 o
  -2   7  -1      335.33      289.50      7.36 o
  -1   7  -1      326.72      318.95      8.33 o
   0   7  -1       32.63       29.40      3.12 o
   1   7  -1      144.68      168.67      6.49 o
   2   7  -1        8.89       54.12      9.10 o
   3   7  -1       45.45       31.86      3.79 o
   4   7  -1      148.72      136.47      8.37 o
   5   7  -1      157.23      133.36      8.69 o
   6   7  -1        2.18        2.65      1.89 o
   7   7  -1       35.36       24.58      4.82 o
   8   7  -1        3.89        1.23      5.68 o
   9   7  -1       12.98       18.89      3.79 o
  10   7  -1        7.93       11.93      3.42 o
  -7   8  -1       54.55       58.06      6.76 o
  -6   8  -1        8.45       14.37      3.17 o
  -5   8  -1       31.24       28.48      4.26 o
  -4   8  -1       29.81       53.07      3.53 o
  -3   8  -1        3.68        2.32      0.78 o
  -2   8  -1       80.89       89.28      5.44 o
  -1   8  -1      717.93      677.94     17.82 o
   0   8  -1       12.04        5.45      2.49 o
   1   8  -1      525.65      496.74     15.91 o
   2   8  -1       93.84       76.94      6.00 o
   3   8  -1        6.09        6.29      3.49 o
   4   8  -1      236.11      224.70     11.51 o
   5   8  -1       20.81       21.02      3.59 o
   6   8  -1       28.50       22.12      3.65 o
   7   8  -1       72.31       68.74      7.08 o
   8   8  -1        0.30       -1.71      1.71 o
   9   8  -1        5.56       -0.08      2.07 o
  -6   9  -1        6.54        4.38      1.79 o
  -5   9  -1        3.16        4.23      1.83 o
  -4   9  -1       77.37       73.14      5.05 o
  -3   9  -1       34.71       38.82      2.74 o
  -2   9  -1       79.60       79.42      5.51 o
  -1   9  -1       71.01       56.83      3.67 o
   0   9  -1       27.52       22.66      3.18 o
   1   9  -1        3.48       10.42      2.51 o
   2   9  -1       58.15       46.03      4.92 o
   3   9  -1       29.42       29.90      4.18 o
   4   9  -1       48.32       60.65      7.07 o
   5   9  -1       21.69       20.79      3.72 o
   6   9  -1        0.77        4.70      2.68 o
   7   9  -1        4.54        7.71      3.28 o
   8   9  -1        4.64        4.07      4.56 o
  -4  10  -1       24.86       27.28      4.55 o
  -3  10  -1       30.54       27.55      3.14 o
  -2  10  -1       31.54       29.13      3.32 o
  -1  10  -1       21.84       22.78      3.17 o
   0  10  -1       11.60        8.86      2.16 o
   1  10  -1       25.68       22.96      3.59 o
   2  10  -1        4.07        5.18      3.46 o
   3  10  -1       28.80       25.96      4.11 o
   4  10  -1        7.88       12.76      3.04 o
   5  10  -1       19.57       12.37      3.30 o
   6  10  -1        3.31        6.89      2.81 o
   7  10  -1        8.71        9.79      3.84 o
  -2  11  -1        5.01        7.05      2.67 o
  -1  11  -1       60.30       57.35      5.26 o
   0  11  -1       10.92       11.60      2.69 o
   1  11  -1       75.94       66.97      6.34 o
   2  11  -1       13.97       12.71      2.94 o
   3  11  -1       19.89       20.80      3.90 o
   4  11  -1       14.05       15.16      3.43 o
   5  11  -1        1.31        1.10      2.24 o
   0  12  -1        4.38        6.39      3.87 o
   1  12  -1        0.90       -1.03      2.09 o
   2  12  -1        4.75        5.40      2.33 o
 -12   0   0       30.46       30.50      7.30 o
 -11   0   0        8.77       13.02      4.61 o
 -10   0   0       10.40        5.57      3.51 o
  -9   0   0        2.55        4.05      2.39 o
  -8   0   0      882.30      830.84     33.53 o
  -7   0   0      104.40      105.74      6.17 o
  -6   0   0     3777.96     3599.36     86.68 o
  -5   0   0       15.44       17.83      2.72 o
  -4   0   0      988.44     1073.72     29.11 o
  -3   0   0       12.86       15.39      1.99 o
  -2   0   0    28031.23    23912.35    513.16 o
   2   0   0    28013.55    26370.41    400.67 o
   3   0   0       12.95       14.94      1.14 o
   4   0   0      940.97      948.79     16.23 o
   5   0   0       15.39       14.60      1.27 o
   6   0   0     3769.48     3487.86     42.34 o
   7   0   0      103.67       97.29      4.31 o
   8   0   0      884.71      751.11     15.35 o
   9   0   0        2.58        1.33      1.36 o
  10   0   0        9.03        3.20      1.52 o
  11   0   0        8.69        7.82      3.33 o
  12   0   0       30.70       47.63      7.09 o
 -12   1   0        6.72       10.92      3.09 o
 -11   1   0        6.40        6.18      2.33 o
 -10   1   0       83.99       82.79      7.38 o
  -9   1   0        0.11        1.43      1.76 o
  -8   1   0      345.34      412.55     21.86 o
  -7   1   0       66.11       53.76      3.42 o
  -6   1   0     1821.38     1773.74     33.34 o
  -5   1   0        2.53        3.55      0.93 o
  -4   1   0      927.79     1065.16     28.63 o
  -3   1   0       14.61       16.71      1.36 o
  -2   1   0      318.82      321.60     13.97 o
   1   1   0       13.88       14.25      1.22 o
   2   1   0      335.62      331.82      4.44 o
   3   1   0       14.48       17.94      0.97 o
   4   1   0      950.94     1102.56     11.24 o
   5   1   0        2.49        3.66      0.44 o
   6   1   0     1828.91     1797.77     17.00 o
   7   1   0       66.36       60.75      2.22 o
   8   1   0      345.64      375.22      7.39 o
   9   1   0        0.11        0.53      0.56 o
  10   1   0       84.09       81.62      3.96 o
  11   1   0        6.43        6.56      1.56 o
  12   1   0        6.63       12.49      4.62 o
 -12   2   0        8.75        6.01      2.16 o
 -11   2   0        2.16        4.74      3.12 o
 -10   2   0       71.73       81.40     10.60 o
  -9   2   0        3.05       11.44      3.76 o
  -8   2   0      101.73      140.72     12.29 o
  -7   2   0        9.47       12.09      2.85 o
  -6   2   0      660.59      629.02     14.83 o
  -5   2   0        3.57        3.08      0.66 o
  -4   2   0     1087.18     1212.17     21.95 o
  -3   2   0       83.00       76.05      2.40 o
  -2   2   0     1046.96     1081.05     29.18 o
  -1   2   0        5.64        4.78      0.38 o
   0   2   0       49.37       46.60      1.69 o
   1   2   0        5.54        4.89      0.58 o
   2   2   0     1059.58     1096.43     29.77 o
   3   2   0       84.30       76.93      2.39 o
   4   2   0     1091.97     1239.06     13.48 o
   5   2   0        3.70        3.82      0.43 o
   6   2   0      660.24      629.67      7.48 o
   7   2   0        9.62        7.77      0.74 o
   8   2   0      101.25      120.60      3.57 o
   9   2   0        3.08        4.15      1.46 o
  10   2   0       72.22       67.05      4.40 o
  11   2   0        2.20        0.69      1.59 o
  12   2   0        8.70        7.58      2.59 o
  -7   3   0        2.28        0.80      1.18 o
  -6   3   0      352.19      314.99     16.52 o
  -5   3   0       19.82       22.40      2.55 o
  -4   3   0      169.98      140.46      6.04 o
  -3   3   0      202.11      183.64      6.44 o
  -2   3   0     9352.65     9836.81    104.93 o
  -1   3   0       79.10       98.40      2.24 o
   0   3   0    74628.35    68498.09    736.52 o
   1   3   0       79.87       97.56      3.08 o
   2   3   0     9313.69     9585.66    121.71 o
   3   3   0      201.45      197.65      6.11 o
   4   3   0      169.20      132.68      4.47 o
   5   3   0       19.83       20.38      0.99 o
   6   3   0      350.49      305.16      5.58 o
   7   3   0        2.27        1.91      0.60 o
   8   3   0      201.40      144.12      4.51 o
   9   3   0        5.38       13.60      1.81 o
  10   3   0        8.62        4.21      1.16 o
  11   3   0        0.07       -1.20      1.56 o
  12   3   0        8.58       12.00      2.97 o
  -8   4   0       27.00       34.87      5.53 o
  -7   4   0        3.79        5.90      2.35 o
  -6   4   0       15.02       18.04      4.51 o
  -5   4   0       41.77       48.34      6.18 o
  -4   4   0      190.28      204.91      7.83 o
  -3   4   0      383.71      364.63      7.34 o
  -2   4   0      388.37      519.50      7.11 o
  -1   4   0      105.54      107.82      3.59 o
   0   4   0     3454.91     3952.88     45.67 o
   1   4   0      105.54      102.27      3.16 o
   2   4   0      411.55      535.06     15.27 o
   3   4   0      382.00      326.33     19.05 o
   4   4   0      186.75      194.50      6.91 o
   5   4   0       41.55       52.69      7.87 o
   6   4   0       14.72       20.60      2.35 o
   7   4   0        3.81        4.64      0.99 o
   8   4   0       28.72       36.90      2.21 o
   9   4   0       15.76       19.08      3.28 o
  10   4   0        0.95        0.08      2.67 o
  11   4   0        1.22        4.19      2.81 o
  12   4   0        5.87        4.47      4.06 o
  -9   5   0       15.09       15.35      4.12 o
  -8   5   0       13.78        8.45      3.01 o
  -7   5   0       22.17       18.84      3.71 o
  -6   5   0       80.17       68.67      6.81 o
  -4   5   0       13.63       13.30      1.10 o
  -3   5   0      275.48      260.09      8.21 o
  -2   5   0      393.95      495.36      8.02 o
  -1   5   0       12.15        8.90      0.91 o
   0   5   0     2359.19     2490.48     49.82 o
   1   5   0       11.34        6.52      0.81 o
   2   5   0      405.10      506.07     10.45 o
   3   5   0      277.72      261.24     11.13 o
   4   5   0       11.01       14.11      2.55 o
   5   5   0       14.22       19.69      3.06 o
   6   5   0       79.05       64.15      8.33 o
   7   5   0       21.91       18.56      3.29 o
   8   5   0       14.67       14.01      2.99 o
   9   5   0       15.13       11.91      2.88 o
  10   5   0        0.61       -0.05      1.65 o
  11   5   0        3.59        1.99      2.35 o
  -9   6   0        5.31       13.48      3.89 o
  -8   6   0        5.05        4.50      2.39 o
  -7   6   0       10.29        7.87      2.78 o
  -6   6   0       94.42      109.42      8.91 o
  -4   6   0      133.13      142.35      6.09 o
  -3   6   0      129.95      138.52      3.65 o
  -2   6   0     1419.20     1607.58     21.19 o
  -1   6   0        3.40        5.23      0.84 o
   0   6   0     2393.24     2386.01     30.56 o
   1   6   0        3.56        3.96      0.99 o
   2   6   0     1410.05     1579.72     22.29 o
   3   6   0      129.17      140.01      4.82 o
   4   6   0      135.72      135.26      7.81 o
   5   6   0       26.19       30.30      4.01 o
   6   6   0       94.44      102.70      7.55 o
   7   6   0       10.49        1.99      1.42 o
   8   6   0        5.10        3.71      1.77 o
   9   6   0        5.23        4.59      2.86 o
  10   6   0       22.82       26.71      4.46 o
  11   6   0        3.36        8.54      3.12 o
 -10   7   0       23.77       37.23      6.57 o
  -9   7   0        2.88        1.07      1.62 o
  -8   7   0       11.45       13.57      3.68 o
  -7   7   0        0.99       -0.50      1.49 o
  -6   7   0       14.99       10.40      2.98 o
  -5   7   0       26.87       37.87      5.02 o
  -4   7   0      347.39      389.31     14.78 o
  -3   7   0       71.34       76.68      2.92 o
  -2   7   0       28.27       41.76      2.46 o
  -1   7   0       12.05        7.81      1.01 o
   0   7   0     2076.49     2135.25     33.30 o
   1   7   0       12.17        9.29      1.24 o
   2   7   0       29.92       44.91      3.04 o
   3   7   0       71.21       75.90      5.90 o
   4   7   0      345.40      374.79     14.50 o
   5   7   0       26.69       41.70      4.72 o
   6   7   0       15.34       10.60      2.26 o
   7   7   0        1.05        0.46      1.69 o
   8   7   0       10.93       14.11      3.41 o
   9   7   0        2.91        0.93      1.76 o
  10   7   0       23.98       32.09      8.40 o
  -8   8   0        1.24        0.64      1.26 o
  -7   8   0        0.15        3.10      2.31 o
  -6   8   0       17.36       12.70      3.21 o
  -5   8   0        8.33       13.49      1.38 o
  -4   8   0       70.72       77.40      6.54 o
  -3   8   0        5.50        6.67      1.20 o
  -2   8   0       12.24       17.78      1.79 o
  -1   8   0       62.63       60.85      4.37 o
   0   8   0      569.37      587.22     11.68 o
   1   8   0       62.98       60.05      4.55 o
   2   8   0       12.06       15.67      2.78 o
   3   8   0        5.68        4.52      2.06 o
   4   8   0       71.37       86.85      6.94 o
   5   8   0        8.63       13.41      2.80 o
   6   8   0       16.41       13.12      5.43 o
   7   8   0        0.14       -2.01      2.01 o
   8   8   0        1.16        1.86      2.97 o
   9   8   0        0.31        0.79      1.54 o
  -7   9   0        1.72        3.41      2.27 o
  -6   9   0       29.80       46.79      6.34 o
  -5   9   0        2.86        2.40      2.24 o
  -4   9   0       21.91       28.89      2.90 o
  -3   9   0        9.45        5.34      1.22 o
  -2   9   0       99.47      108.73      6.00 o
  -1   9   0       14.90       16.49      1.99 o
   0   9   0       35.90       83.33      5.98 o
   1   9   0       14.41       12.86      2.57 o
   2   9   0      100.79      126.22      9.89 o
   3   9   0        9.34        4.73      3.70 o
   4   9   0       21.95       30.57      4.44 o
   5   9   0        2.80        6.77      2.79 o
   6   9   0       30.30       46.59      6.33 o
   7   9   0        1.66        1.39      1.67 o
   8   9   0       12.62       17.84      4.06 o
  -5  10   0        2.72       11.66      3.46 o
  -4  10   0       22.18       23.25      4.36 o
  -3  10   0        4.84        6.55      4.57 o
  -2  10   0       39.61       47.50      4.14 o
  -1  10   0       22.60       26.15      3.29 o
   0  10   0      484.87      501.38     16.86 o
   1  10   0       22.67       25.36      6.04 o
   2  10   0       38.82       42.84      5.02 o
   3  10   0        4.90        3.73      2.19 o
   4  10   0       21.76       27.32      4.40 o
   5  10   0        2.65        5.48      2.63 o
   6  10   0        4.79        3.57      1.85 o
   7  10   0        2.77        6.49      2.65 o
  -3  11   0        6.29        8.17      2.89 o
  -2  11   0       15.24       16.15      4.00 o
  -1  11   0       20.60       21.89      3.21 o
   0  11   0       65.03       78.69      6.49 o
   1  11   0       20.69       19.07      3.47 o
   2  11   0       15.37       14.09      4.56 o
   3  11   0        6.21        2.06      1.86 o
   4  11   0        2.67        3.73      2.42 o
   5  11   0        1.71       -0.62      1.88 o
  -1  12   0        0.51        2.30      2.54 o
   0  12   0        0.32        8.26      3.16 o
   1  12   0        0.43        1.42      3.42 o
   2  12   0        1.21        5.87      2.12 o
 -12   1   1        0.24       -0.99      1.57 o
 -11   1   1        9.26        9.43      3.25 o
 -10   1   1       16.48       20.85      3.92 o
  -9   1   1       14.74       20.56      5.03 o
  -8   1   1      130.90      110.69     10.69 o
  -7   1   1      242.83      212.04     13.95 o
  -6   1   1      541.86      588.41     23.30 o
  -5   1   1      803.39      858.04     26.94 o
  -4   1   1       53.31       72.16      3.80 o
  -3   1   1     2023.15     2166.31     49.38 o
  -2   1   1      983.21     1100.85     25.33 o
   1   1   1       57.66       92.02      4.63 o
   2   1   1     1772.86     1656.24     15.97 o
   3   1   1     1875.88     2039.77     21.66 o
   4   1   1      276.42      266.60      5.02 o
   5   1   1      979.30     1026.04     12.97 o
   6   1   1      594.94      577.13     10.07 o
   7   1   1      141.87      123.05      3.25 o
   8   1   1      121.11      125.04      3.96 o
   9   1   1       53.97       36.16      2.19 o
  10   1   1       21.27       27.50      2.24 o
  11   1   1        7.59        5.92      1.53 o
  12   1   1        0.62        1.90      2.34 o
 -12   2   1        7.56        5.03      4.80 o
 -11   2   1        2.23        6.18      3.76 o
 -10   2   1        3.14        0.04      2.16 o
  -9   2   1       88.91       70.24      9.21 o
  -8   2   1        1.33        5.07      2.63 o
  -7   2   1      455.03      508.41     16.20 o
  -6   2   1      599.53      637.79     19.57 o
  -4   2   1      304.93      288.63     12.77 o
  -2   2   1     1789.04     1657.90     37.84 o
  -1   2   1     9021.45     8905.96    111.00 o
   0   2   1     7330.00     7484.52    115.65 o
   1   2   1     7411.60     7772.23     97.98 o
   2   2   1      552.30      817.65     31.16 o
   3   2   1     3492.50     3413.25     35.66 o
   4   2   1      118.81      142.28      3.64 o
   5   2   1      229.26      267.69      4.12 o
   6   2   1      521.20      560.56      7.32 o
   7   2   1      450.65      434.64      6.88 o
   8   2   1        6.22        9.26      0.98 o
   9   2   1        8.92       15.01      1.40 o
  10   2   1        4.96        3.34      1.42 o
  11   2   1       26.76       21.54      3.38 o
  12   2   1        4.25        2.07      2.05 o
  -8   3   1       71.35       85.79      8.94 o
  -7   3   1      313.52      289.41     16.13 o
  -6   3   1      420.06      412.81     18.56 o
  -4   3   1      289.55      361.18     14.89 o
  -3   3   1     1349.92     1263.83     31.53 o
  -2   3   1      302.71      321.26     10.01 o
  -1   3   1      962.99     1106.97     15.76 o
   0   3   1     4854.47     4873.64     68.61 o
   1   3   1     1066.62     1190.64     18.06 o
   2   3   1      317.90      282.77      6.26 o
   3   3   1     1248.62     1121.49     15.65 o
   4   3   1      404.31      441.14     13.24 o
   5   3   1      143.23      132.60      3.58 o
   6   3   1      449.53      435.57      7.54 o
   7   3   1      289.08      266.28      6.44 o
   8   3   1      101.92       98.32      3.80 o
   9   3   1       14.48       15.27      1.67 o
  10   3   1       36.54       45.38      4.81 o
  11   3   1        6.72        9.29      2.80 o
  12   3   1        1.86        3.89      2.03 o
  -9   4   1        7.07       15.98      4.29 o
  -8   4   1       80.89       86.15      9.08 o
  -7   4   1      439.14      402.18     19.48 o
  -6   4   1      338.12      340.19     16.71 o
  -4   4   1      237.13      314.12     30.77 o
  -3   4   1     1077.78      976.85     38.68 o
  -2   4   1       30.77      123.38     10.09 o
  -1   4   1     1186.40     1300.99     16.84 o
   0   4   1     2131.77     2180.42     26.76 o
   1   4   1     1257.24     1295.70     17.54 o
   2   4   1      743.56      582.74     17.95 o
   3   4   1      658.22      634.22     11.91 o
   4   4   1      696.13      686.28     11.39 o
   5   4   1      399.08      355.64     11.73 o
   6   4   1      386.72      341.13      6.99 o
   7   4   1      336.43      274.59     10.83 o
   8   4   1       75.38       80.67      3.94 o
   9   4   1       33.00       22.95      2.19 o
  10   4   1       32.76       36.41      4.87 o
  11   4   1        6.89       11.37      3.13 o
  12   4   1        0.46       -1.28      1.96 o
 -10   5   1        8.35        7.40      3.16 o
  -9   5   1       18.05       11.49      3.77 o
  -8   5   1        0.74        5.24      2.33 o
  -7   5   1      296.83      309.81     17.04 o
  -6   5   1      147.40      155.37     10.99 o
  -5   5   1      109.03      130.67      9.38 o
  -4   5   1      746.62      658.90     17.48 o
  -3   5   1     1311.27     1228.56     31.78 o
  -2   5   1      434.89      311.38      8.40 o
  -1   5   1     2977.18     3238.26     38.52 o
   0   5   1     1255.95     1257.30     17.70 o
   1   5   1     3290.05     3488.30     56.33 o
   2   5   1       46.41       78.80      3.60 o
   3   5   1     1164.14     1125.04     22.32 o
   4   5   1      118.15      198.59     16.57 o
   5   5   1      258.48      233.61     10.12 o
   6   5   1      154.64      170.08      9.30 o
   7   5   1      307.07      289.80     12.86 o
   8   5   1        7.00        9.57      2.62 o
   9   5   1       12.87       11.37      3.01 o
  10   5   1       16.43       21.25      4.50 o
  11   5   1       28.65       32.59      6.62 o
 -10   6   1        8.56        4.33      2.31 o
  -9   6   1       18.50       30.15      5.76 o
  -8   6   1       16.58       20.84      4.63 o
  -7   6   1       14.20       15.40      4.09 o
  -6   6   1       21.77       25.12      4.58 o
  -5   6   1      137.39      135.94      9.94 o
  -4   6   1      262.19      263.73      7.93 o
  -3   6   1      293.04      275.48      5.45 o
  -2   6   1      126.62      127.94      5.11 o
  -1   6   1        7.73       49.35      3.83 o
   0   6   1      617.03      709.25     40.64 o
   1   6   1      323.12      273.85      7.72 o
   2   6   1      316.83      276.89      6.82 o
   3   6   1      194.46      183.53      5.98 o
   4   6   1      218.35      203.56      6.06 o
   5   6   1       48.44       62.55      5.45 o
   6   6   1       40.01       42.65      4.84 o
   7   6   1       26.54       28.78      4.27 o
   8   6   1       19.21       18.93      3.57 o
   9   6   1        1.85        7.60      2.69 o
  10   6   1        8.44       12.82      3.33 o
  11   6   1        5.90        8.33      5.32 o
 -10   7   1        8.08       13.50      4.47 o
  -9   7   1       12.61       14.62      4.25 o
  -8   7   1        4.09        4.29      2.28 o
  -7   7   1       34.64       26.41      4.96 o
  -6   7   1        2.42        2.91      1.70 o
  -5   7   1      156.27      127.78     13.68 o
  -4   7   1      153.68      150.33      6.21 o
  -3   7   1       44.28       31.72      1.75 o
  -2   7   1       10.26       45.11      3.58 o
  -1   7   1      151.12      175.07      7.90 o
   0   7   1       31.99       30.35      2.50 o
   1   7   1      334.27      319.35      7.82 o
   2   7   1      341.76      295.80      8.64 o
   3   7   1        5.26        9.35      1.37 o
   4   7   1      195.94      190.73      6.25 o
   5   7   1        5.92       25.13      3.79 o
   6   7   1        2.05        2.03      2.47 o
   7   7   1       46.63       39.56      5.01 o
   8   7   1        5.37        7.78      2.76 o
   9   7   1        0.70        4.01      3.13 o
  10   7   1        3.58        2.12      3.99 o
  -9   8   1        5.94        6.11      3.17 o
  -8   8   1        0.29        1.24      2.07 o
  -7   8   1       72.61       87.59      9.24 o
  -6   8   1       28.75       23.91      4.48 o
  -5   8   1       21.79       23.28      4.11 o
  -4   8   1      237.04      228.27     21.06 o
  -3   8   1        6.12        7.12      0.95 o
  -2   8   1       95.95       75.47      3.59 o
  -1   8   1      522.01      491.12     14.27 o
   0   8   1       12.44        6.01      1.39 o
   1   8   1      709.20      678.55     15.20 o
   2   8   1       80.73       89.64      4.75 o
   3   8   1        4.16        3.66      1.09 o
   4   8   1       29.53       43.20      3.86 o
   5   8   1       31.90       24.27      3.77 o
   6   8   1        8.16       21.69      3.84 o
   7   8   1       53.40       51.27      6.15 o
   8   8   1        1.97       -0.10      1.91 o
   9   8   1       21.03       19.65      4.84 o
  -8   9   1        4.62        4.44      3.34 o
  -7   9   1        4.71       11.09      3.96 o
  -6   9   1        0.63        6.39      2.48 o
  -5   9   1       21.55       16.35      3.66 o
  -4   9   1       46.89       54.93      4.15 o
  -3   9   1       28.87       28.86      2.66 o
  -2   9   1       56.66       45.53      3.73 o
  -1   9   1        3.58        8.10      1.79 o
   0   9   1       27.14       21.54      2.98 o
   1   9   1       73.97       64.01      4.29 o
   2   9   1       78.32       75.97      4.64 o
   3   9   1       35.00       33.60      4.40 o
   4   9   1       76.82       80.88      7.65 o
   5   9   1        3.04        3.20      1.94 o
   6   9   1        6.49        6.86      2.48 o
   7   9   1       11.94       18.84      3.74 o
   8   9   1        6.77        5.89      3.41 o
  -6  10   1        3.33        4.21      1.95 o
  -5  10   1       19.40       11.10      3.31 o
  -4  10   1        8.07       11.32      3.48 o
  -3  10   1       29.43       26.04      4.30 o
  -2  10   1        4.40        4.98      1.53 o
  -1  10   1       26.46       20.69      2.97 o
   0  10   1       11.86        5.12      1.55 o
   1  10   1       22.22       23.03      3.48 o
   2  10   1       32.02       26.39      3.96 o
   3  10   1       30.03       26.50      4.50 o
   4  10   1       25.07       20.58      7.22 o
   5  10   1        6.94        7.22      2.51 o
   6  10   1        1.46        2.77      2.46 o
   7  10   1        3.68        3.49      2.05 o
  -4  11   1       14.06       16.83      4.45 o
  -3  11   1       19.99       15.59      4.45 o
  -2  11   1       13.86       11.67      3.37 o
  -1  11   1       75.42       65.47      8.26 o
   0  11   1       10.69       12.06      2.71 o
   1  11   1       59.37       55.88      5.68 o
   2  11   1        4.79        6.70      2.42 o
   3  11   1       16.37       22.51      4.12 o
   4  11   1        3.59        8.51      2.80 o
   5  11   1        2.22        4.24      4.63 o
  -1  12   1        0.78       -1.18      2.15 o
   0  12   1        3.92        4.96      3.55 o
   1  12   1        1.19        0.31      2.14 o
   2  12   1        4.49       11.20      3.21 o
 -12   0   2        4.70        6.60      3.49 o
 -11   0   2       44.39       56.20      9.18 o
 -10   0   2       85.63       57.31      8.75 o
  -9   0   2      250.42      316.99     20.02 o
  -8   0   2      352.47      361.34     20.31 o
  -7   0   2      123.25      151.64     11.84 o
  -6   0   2       28.78       31.51      3.93 o
  -5   0   2     1165.45     1170.00     32.82 o
  -4   0   2     2091.45     1658.03     42.10 o
  -3   0   2     8112.96     8110.28    178.55 o
  -1   0   2     7099.61     7785.29    170.02 o
   0   0   2     1368.30     1377.34     32.98 o
   1   0   2     7219.76     7885.33    171.89 o
   2   0   2      574.64      749.02     20.14 o
   3   0   2    11744.34     9815.74    152.16 o
   4   0   2      422.20      479.39     15.88 o
   5   0   2      611.68      577.04     22.92 o
   6   0   2       14.08       15.25      1.47 o
   7   0   2      527.15      459.95     11.87 o
   8   0   2      571.89      507.65     12.05 o
   9   0   2      137.84      182.62      8.40 o
  10   0   2        0.38        5.84      2.01 o
  11   0   2       49.65       46.06      4.59 o
  12   0   2       10.58       20.46      4.59 o
 -12   1   2        7.95        8.60      8.63 o
 -11   1   2       30.02       28.53      4.78 o
 -10   1   2       39.46       43.27      5.44 o
  -9   1   2       16.11       18.03      4.85 o
  -8   1   2      242.88      237.69     15.99 o
  -7   1   2     1024.38     1160.90     22.23 o
  -6   1   2       12.15       20.60      3.08 o
  -5   1   2      894.64      785.46     17.10 o
  -4   1   2      307.79      426.14     13.66 o
  -3   1   2     9496.53     8747.86    190.44 o
  -2   1   2      200.38      201.11      5.02 o
  -1   1   2     1638.55     1916.15     44.80 o
   0   1   2       47.26       74.37      2.36 o
   1   1   2     2042.69     2058.87     34.01 o
   2   1   2       44.74       44.93      5.59 o
   3   1   2     8274.55     7741.29     85.37 o
   4   1   2      859.63      808.42     10.53 o
   5   1   2     1188.71     1115.66     17.20 o
   6   1   2        3.35        4.31      0.68 o
   7   1   2      907.58      967.89     11.77 o
   8   1   2       84.80      105.38      3.74 o
   9   1   2       63.46       70.37      3.50 o
  10   1   2       75.73       56.30      3.72 o
  11   1   2       48.79       46.73      3.90 o
  12   1   2        3.67        9.72      4.40 o
 -12   2   2        4.49        6.69      2.52 o
 -11   2   2       32.81       34.91      7.58 o
 -10   2   2       10.84       12.75      4.84 o
  -9   2   2       11.25       14.93      4.42 o
  -8   2   2      101.19       81.23      6.38 o
  -7   2   2      292.03      335.40     15.12 o
  -6   2   2       20.64       33.61      3.53 o
  -5   2   2      703.53      614.16     17.24 o
  -4   2   2       62.25       67.61      3.50 o
  -3   2   2     6346.08     5618.45     87.04 o
  -2   2   2      101.39       98.86      3.02 o
  -1   2   2      133.93      147.97     12.68 o
   0   2   2       54.60       71.36      4.50 o
   1   2   2      334.34      334.95      8.19 o
   2   2   2        8.42       14.93      1.58 o
   3   2   2     5488.07     5187.73     47.90 o
   4   2   2      256.91      206.49      4.13 o
   5   2   2      576.69      586.42      7.98 o
   6   2   2       45.18       47.08      2.05 o
   7   2   2      297.23      307.20      5.66 o
   8   2   2       28.35       29.10      2.50 o
   9   2   2       30.76       42.32      2.26 o
  10   2   2       20.54       14.36      2.24 o
  11   2   2       29.18       27.74      3.08 o
  12   2   2        0.91       -1.34      1.68 o
  -9   3   2      180.61      217.68     15.93 o
  -8   3   2      247.39      260.72     16.58 o
  -7   3   2      108.22      141.43     11.14 o
  -6   3   2       90.00       82.30      7.77 o
  -3   3   2     1556.70     1621.79     39.00 o
  -2   3   2       57.69       50.96      7.17 o
  -1   3   2      279.85      412.06     37.40 o
   0   3   2     1514.97     1554.17     19.58 o
   1   3   2      892.02      917.16     15.01 o
   2   3   2       88.17      116.48      3.92 o
   3   3   2     2426.65     1943.64     25.11 o
   4   3   2      557.49      548.76      9.88 o
   5   3   2      325.76      356.21      8.09 o
   6   3   2       34.66       38.39      2.26 o
   7   3   2       98.12      102.76      3.49 o
   8   3   2      377.66      337.78      8.13 o
   9   3   2       89.92      113.58      5.91 o
  10   3   2       23.16       24.43      2.85 o
  11   3   2       26.09       19.13      3.68 o
  12   3   2       11.60       24.59      4.14 o
 -10   4   2        8.63       11.11      4.41 o
  -9   4   2       28.63       24.16      5.69 o
  -8   4   2       64.67       58.33      7.72 o
  -7   4   2       60.14       73.63      8.20 o
  -6   4   2       60.58       75.09      7.59 o
  -5   4   2      214.99      222.18     12.75 o
  -4   4   2       75.41       82.86      4.42 o
  -3   4   2      343.18      296.97      8.39 o
  -2   4   2       49.36       59.40      2.80 o
  -1   4   2      190.75      198.66      5.56 o
   0   4   2      318.72      315.68      6.25 o
   1   4   2      436.55      416.99      9.15 o
   2   4   2       12.76       23.35      1.85 o
   3   4   2      277.93      294.59      7.43 o
   4   4   2       16.70       21.91      1.67 o
   5   4   2      197.68      186.28      5.90 o
   6   4   2       83.52       76.06      3.21 o
   7   4   2      124.24      144.13      4.83 o
   8   4   2       44.67       46.96      2.86 o
   9   4   2       46.16       45.70      3.34 o
  10   4   2        1.39        2.07      1.81 o
  11   4   2        1.94       -0.31      3.02 o
  12   4   2        0.47       -0.14      1.80 o
 -10   5   2        8.14        3.94      2.40 o
  -9   5   2        6.32       11.21      3.91 o
  -8   5   2        4.99        6.47      3.18 o
  -7   5   2       58.64       81.37      8.63 o
  -6   5   2       56.46       72.83      7.78 o
  -5   5   2      105.47      104.35      8.69 o
  -4   5   2       46.99       47.58      3.00 o
  -3   5   2       32.20       29.65      1.44 o
  -2   5   2       16.49       19.32      1.23 o
  -1   5   2      451.26      444.87      8.05 o
   0   5   2      218.92      195.81      5.06 o
   1   5   2      498.28      481.11      9.50 o
   2   5   2       40.74       48.95      3.87 o
   3   5   2        8.79       10.99      1.23 o
   4   5   2       19.77       24.92      2.06 o
   5   5   2       78.14       78.18      3.68 o
   6   5   2      102.38      110.12      4.48 o
   7   5   2       89.77      102.13      3.84 o
   8   5   2       21.38       25.63      2.98 o
   9   5   2        8.17       12.08      3.21 o
  10   5   2        4.66        7.93      2.86 o
  11   5   2        3.20        1.90      2.23 o
 -11   6   2        1.29        6.40      4.31 o
 -10   6   2        8.73        7.50      3.62 o
  -9   6   2       29.88       32.37      6.08 o
  -8   6   2      105.30       99.89     10.25 o
  -7   6   2      310.83      353.92     19.37 o
  -6   6   2       85.04       81.71      8.39 o
  -5   6   2      117.57      130.42      5.07 o
  -4   6   2       63.29      103.05      4.93 o
  -3   6   2       86.45       76.58      2.45 o
  -2   6   2       12.48       13.62      2.36 o
  -1   6   2      169.91      166.78      4.71 o
   0   6   2      558.32      566.58     10.44 o
   1   6   2      266.01      258.98      7.66 o
   2   6   2       73.62       52.59      2.81 o
   3   6   2       53.50       68.49      5.68 o
   4   6   2      145.49      119.81      4.87 o
   5   6   2      136.55      133.40      5.03 o
   6   6   2       13.02       34.88      5.23 o
   7   6   2      189.67      235.03     12.28 o
   8   6   2       92.00       87.51      7.57 o
   9   6   2       28.53       27.61      4.62 o
  10   6   2       32.81       25.73      4.51 o
  11   6   2        8.01        5.51      4.73 o
 -10   7   2        8.83        7.97      3.36 o
  -9   7   2       72.62       74.20      9.40 o
  -8   7   2        8.26       14.41      4.41 o
  -7   7   2       25.36       26.83      5.44 o
  -6   7   2        4.39        3.57      2.06 o
  -5   7   2       31.99       27.86      3.58 o
  -4   7   2       81.03       71.73      4.37 o
  -3   7   2      283.46      273.54      6.04 o
  -2   7   2       39.62       42.87      2.47 o
  -1   7   2       51.78       43.35      2.47 o
   0   7   2       33.91       28.47      2.95 o
   1   7   2       56.89       64.87      3.31 o
   2   7   2       35.18       36.50      2.86 o
   3   7   2      275.66      229.81      7.61 o
   4   7   2       94.81       91.02      4.86 o
   5   7   2       17.24       14.43      1.63 o
   6   7   2        4.97        5.69      2.26 o
   7   7   2       76.33       81.94      7.35 o
   8   7   2       30.26       38.45      5.19 o
   9   7   2       51.84       74.31      7.65 o
  10   7   2        1.94        4.11      4.53 o
  -9   8   2       14.85        5.04      3.09 o
  -8   8   2       11.81       22.64      4.99 o
  -7   8   2       12.92       13.22      3.36 o
  -6   8   2        4.49        8.32      3.13 o
  -5   8   2       30.64       25.49      2.52 o
  -4   8   2       21.89       18.69      2.42 o
  -3   8   2      275.11      274.96      6.54 o
  -2   8   2       27.62       26.74      2.12 o
  -1   8   2       11.08        7.71      1.59 o
   0   8   2        2.70        1.26      1.46 o
   1   8   2       13.95       16.95      2.91 o
   2   8   2       23.41       20.41      2.28 o
   3   8   2      240.62      224.52      8.94 o
   4   8   2       38.69       40.16      3.05 o
   5   8   2       22.02       21.08      3.67 o
   6   8   2        4.22        3.73      2.03 o
   7   8   2       22.93       30.27      4.78 o
   8   8   2       13.09       20.16      4.22 o
   9   8   2       10.12        9.08      3.10 o
  -8   9   2       18.37       16.87      4.85 o
  -7   9   2       50.03       61.12      8.29 o
  -6   9   2        4.91       10.30      3.83 o
  -5   9   2       11.84       11.43      3.54 o
  -4   9   2        3.78        5.89      1.47 o
  -3   9   2      102.08       95.74      4.86 o
  -2   9   2       49.01       38.71      3.47 o
  -1   9   2        6.62       12.32      2.27 o
   0   9   2       21.39       17.57      2.74 o
   1   9   2        8.43       10.14      2.36 o
   2   9   2       13.28        9.23      5.97 o
   3   9   2      111.50      110.45      7.99 o
   4   9   2       15.27       14.95      2.99 o
   5   9   2       19.08       14.82      3.52 o
   6   9   2       23.86       34.42      5.03 o
   7   9   2       33.31       42.44      5.81 o
   8   9   2        6.71        2.60      2.60 o
  -7  10   2        6.73       11.67      4.21 o
  -6  10   2        6.48        6.27      2.95 o
  -5  10   2       34.39       39.46      6.44 o
  -4  10   2       28.24       44.53      6.80 o
  -3  10   2       69.79       64.47      7.10 o
  -2  10   2       17.30       20.53      2.72 o
  -1  10   2        1.08        0.62      3.44 o
   0  10   2       46.23       42.46      4.48 o
   1  10   2        7.21        4.89      2.78 o
   2  10   2        5.26       10.86      4.33 o
   3  10   2       69.77       71.42     12.71 o
   4  10   2       46.07       46.61      8.22 o
   5  10   2       13.43       23.78      4.40 o
   6  10   2        5.65        2.56      1.80 o
   7  10   2        5.42        0.99      1.75 o
  -5  11   2       20.07       20.02      4.86 o
  -4  11   2        4.52        4.89      2.61 o
  -3  11   2       45.35       49.65      7.52 o
  -2  11   2        4.27        3.36      1.54 o
  -1  11   2        2.29       11.32      3.76 o
   0  11   2        9.04        6.93      1.98 o
   1  11   2        5.85        6.40      1.94 o
   2  11   2        1.41        0.54      1.46 o
   3  11   2       35.69       49.04      5.98 o
   4  11   2       10.79       11.41      4.84 o
   5  11   2        8.16       15.42      3.99 o
  -1  12   2        2.39        2.63      2.62 o
   0  12   2        4.05        2.08      2.25 o
   1  12   2        9.98        7.48      2.75 o
   2  12   2        0.18       -1.23      1.52 o
 -12   1   3        1.96        1.28      2.66 o
 -11   1   3        5.96        1.89      2.12 o
 -10   1   3      152.33      148.32     12.00 o
  -9   1   3       33.78       46.26      5.27 o
  -8   1   3      457.11      437.14     22.75 o
  -7   1   3       87.77      114.05      4.59 o
  -6   1   3      320.31      357.70     11.03 o
  -5   1   3      554.92      580.60     42.60 o
  -4   1   3      504.63      591.22     11.31 o
  -3   1   3      636.75      844.74     22.82 o
  -2   1   3     1256.19     1133.51     14.80 o
  -1   1   3      726.44      704.55     13.99 o
   0   1   3     5808.98     5620.34    114.27 o
   1   1   3      388.87      461.81      8.89 o
   2   1   3      314.61      443.04     23.44 o
   3   1   3     2512.22     2115.55     38.03 o
   4   1   3     1235.78     1176.92     22.36 o
   5   1   3      591.96      615.36      9.32 o
   6   1   3      290.56      335.49      6.10 o
   7   1   3      115.35      123.10      3.60 o
   8   1   3      246.71      245.18      6.09 o
   9   1   3       12.44       18.13      1.88 o
  10   1   3      240.59      208.13      6.73 o
  11   1   3       15.36       14.05      2.22 o
  12   1   3        3.94        3.25      1.85 o
 -12   2   3        6.65        7.35      2.73 o
 -11   2   3        7.59        2.32      2.21 o
 -10   2   3      167.41      184.64     16.19 o
  -9   2   3        9.97       15.71      3.43 o
  -8   2   3      151.80      156.24      9.27 o
  -7   2   3       34.93       46.21      3.15 o
  -6   2   3      133.82      131.44      4.48 o
  -5   2   3      520.04      528.80     16.11 o
  -4   2   3     1580.29     1432.72     34.83 o
  -3   2   3     2928.49     2499.22     67.67 o
  -2   2   3       63.53      244.98     66.13 o
  -1   2   3      157.94      214.95     25.28 o
   0   2   3     4684.09     4628.29    105.88 o
   1   2   3      683.79      631.53     14.63 o
   2   2   3     1738.33     1395.33     55.43 o
   4   2   3      704.52      649.86     20.90 o
   5   2   3      493.29      458.17      6.96 o
   6   2   3      181.02      173.04      4.01 o
   7   2   3       60.06       52.46      2.40 o
   8   2   3      408.03      362.29      7.34 o
   9   2   3       41.43       58.03      3.45 o
  10   2   3       56.10       59.96      4.59 o
  11   2   3        0.47        1.01      1.11 o
  12   2   3        6.28        7.98      3.00 o
 -10   3   3       87.66       87.28     10.78 o
  -9   3   3       48.17       47.69      7.59 o
  -8   3   3       55.72       52.00      7.58 o
  -7   3   3       56.96       71.36      8.15 o
  -6   3   3       97.59       94.66      8.79 o
  -5   3   3        7.18       15.22      2.82 o
  -4   3   3     1627.52     1425.91     55.19 o
  -3   3   3      862.58      896.83     16.50 o
  -2   3   3     1208.85     1111.23     30.12 o
  -1   3   3       49.34       39.23      4.67 o
   0   3   3     1859.43     1788.15     30.33 o
   1   3   3       80.16       81.52      4.66 o
   2   3   3      947.58      881.42     18.71 o
   3   3   3      889.47      863.14     13.53 o
   4   3   3     1693.93     1504.61     20.81 o
   5   3   3       25.24       33.72      2.16 o
   6   3   3      124.07      117.94      4.17 o
   7   3   3      128.90      116.54      3.16 o
   8   3   3       57.22       47.45      2.60 o
   9   3   3       33.28       33.09      3.17 o
  10   3   3       58.09       53.81      4.20 o
  11   3   3       12.09       11.04      2.92 o
  12   3   3        2.34        6.77      2.37 o
 -10   4   3       46.13       43.74      8.00 o
  -9   4   3       31.47       39.27      6.87 o
  -8   4   3      221.78      233.88     16.06 o
  -7   4   3       45.48       66.22      8.03 o
  -6   4   3      254.92      274.09     15.84 o
  -5   4   3      128.84      178.75     11.70 o
  -4   4   3     1306.66     1253.42     58.64 o
  -3   4   3      422.60      645.80     11.96 o
  -2   4   3      839.04      754.05     15.66 o
  -1   4   3      192.48      174.84      5.19 o
   0   4   3     1156.88     1013.84     14.76 o
   1   4   3       37.16       50.93      3.77 o
   2   4   3      351.97      352.05      8.99 o
   3   4   3     2452.06     2073.31     47.75 o
   4   4   3     1484.90     1257.00     18.96 o
   5   4   3      248.19      252.56      7.60 o
   6   4   3       83.06      110.47      4.99 o
   7   4   3       93.24      102.08      5.90 o
   8   4   3       32.40       33.42      3.79 o
   9   4   3        5.71        2.72      2.21 o
  10   4   3      152.54      122.07      9.72 o
  11   4   3       14.49        8.34      2.49 o
 -11   5   3        6.24        1.67      3.56 o
 -10   5   3      123.55      128.51     13.32 o
  -9   5   3       12.43       16.18      4.42 o
  -8   5   3      176.95      173.57     13.97 o
  -7   5   3       37.50       39.76      6.31 o
  -6   5   3        3.16        5.18      2.86 o
  -5   5   3      287.69      286.50     18.82 o
  -4   5   3      988.61      933.45     20.39 o
  -3   5   3     1218.04     1094.66     19.50 o
  -2   5   3      762.03      740.49     11.41 o
  -1   5   3      127.34      128.85      3.92 o
   0   5   3      758.59      678.39     11.49 o
   1   5   3       67.90       80.17      3.33 o
   2   5   3      912.65      812.34     15.70 o
   3   5   3       87.13      208.19     11.26 o
   4   5   3     1236.19     1038.12     19.24 o
   5   5   3      124.63      126.17      5.33 o
   6   5   3       29.59       31.96      3.02 o
   7   5   3       18.24       17.79      2.23 o
   8   5   3      226.57      211.42     12.44 o
   9   5   3       30.81       45.84      5.44 o
  10   5   3       60.06       69.64      7.14 o
  11   5   3        0.39        5.36      2.71 o
 -10   6   3       44.51       46.70      7.98 o
  -9   6   3       20.88       20.70      5.03 o
  -8   6   3       50.62       55.60      7.80 o
  -7   6   3       20.04       33.00      5.90 o
  -6   6   3        8.77       10.12      3.24 o
  -5   6   3       37.90       52.51      3.54 o
  -4   6   3      992.12      980.75     31.14 o
  -3   6   3      199.39      211.32      5.31 o
  -2   6   3     1294.09     1207.22     32.39 o
  -1   6   3      230.71      189.35      5.24 o
   0   6   3      192.80      203.02      5.71 o
   1   6   3       74.63       76.37      4.00 o
   2   6   3      576.09      603.91     11.71 o
   3   6   3      269.00      272.74      8.32 o
   4   6   3     1071.51     1001.34     19.36 o
   5   6   3       57.64       72.54      4.03 o
   6   6   3       32.99       29.84      2.49 o
   7   6   3       32.32       27.22      4.30 o
   8   6   3       21.79       23.92      4.13 o
   9   6   3       11.49       18.53      3.67 o
  10   6   3       24.02       29.61      5.02 o
 -10   7   3        1.47       12.40      5.15 o
  -9   7   3        2.64        3.28      2.67 o
  -8   7   3       25.42       36.86      6.63 o
  -7   7   3       21.88       10.89      3.67 o
  -6   7   3        9.74       11.79      3.58 o
  -5   7   3       27.14       34.53      3.03 o
  -4   7   3      355.34      359.12     11.59 o
  -3   7   3       53.80       94.34      9.41 o
  -2   7   3      435.61      379.24      8.76 o
  -1   7   3      210.50      203.30      6.51 o
   0   7   3       14.67       16.04      1.91 o
   1   7   3      168.77      167.03      5.60 o
   2   7   3      158.94      166.78      6.62 o
   3   7   3      385.05      361.91     10.50 o
   4   7   3      411.58      389.09     14.69 o
   5   7   3       71.64       78.27      4.30 o
   6   7   3       41.51       41.32      5.11 o
   7   7   3       16.18       16.65      3.45 o
   8   7   3        6.89       12.92      3.37 o
   9   7   3        0.04        1.04      2.15 o
  10   7   3        8.25        6.91      4.14 o
  -9   8   3        4.54        4.67      3.28 o
  -8   8   3       36.47       43.05      7.18 o
  -7   8   3       17.40       18.45      4.94 o
  -6   8   3       46.19       43.68      6.81 o
  -5   8   3       81.50       81.32      7.66 o
  -4   8   3       82.80       87.56      5.53 o
  -3   8   3      147.19      143.17      4.47 o
  -2   8   3      146.73      141.71      5.18 o
  -1   8   3       74.73       89.21      5.58 o
   0   8   3       33.95       26.46      2.57 o
   1   8   3       44.65       55.68      3.89 o
   2   8   3       68.59       68.18      4.38 o
   3   8   3       49.57       59.54      4.99 o
   4   8   3      138.77      124.75      5.86 o
   5   8   3       24.74       42.50      7.01 o
   6   8   3       11.39       17.81      3.58 o
   7   8   3       17.54       12.47      3.37 o
   8   8   3       20.28       18.07      3.91 o
   9   8   3        9.86       11.42      3.44 o
  -8   9   3        1.92        3.80      2.87 o
  -7   9   3        5.64        8.39      2.82 o
  -6   9   3       17.92       20.62      5.03 o
  -5   9   3        3.89        6.84      3.18 o
  -4   9   3       72.64       84.42      5.77 o
  -3   9   3        4.62        5.01      1.24 o
  -2   9   3       71.05       65.76      4.64 o
  -1   9   3       30.59       27.83      3.27 o
   0   9   3       44.21       33.91      4.49 o
   1   9   3       21.66       18.23      3.03 o
   2   9   3       19.20       28.70      5.90 o
   3   9   3       11.90       13.22      2.97 o
   4   9   3       64.21       70.78      7.94 o
   5   9   3        8.56        7.64      2.75 o
   6   9   3       38.19       42.88      5.67 o
   7   9   3       10.62       12.35      3.45 o
   8   9   3        6.01       10.00      3.64 o
  -7  10   3        3.82       -0.08      2.27 o
  -6  10   3       14.47       11.83      3.62 o
  -5  10   3        6.59        7.76      3.17 o
  -4  10   3       13.99       15.83      4.68 o
  -3  10   3       13.63       10.36      3.20 o
  -2  10   3       17.13       12.13      3.43 o
  -1  10   3       24.64       28.02      3.41 o
   0  10   3       61.06       58.03      6.65 o
   1  10   3       25.48       27.86      3.91 o
   2  10   3       11.85       15.51      3.28 o
   3  10   3       20.40       26.74      4.10 o
   4  10   3       11.50       15.79      3.38 o
   5  10   3        7.86        5.68      5.01 o
   6  10   3       12.97       12.87      3.55 o
   7  10   3        3.17        3.40      3.38 o
  -5  11   3        5.82       11.32      3.87 o
  -4  11   3        0.73       -0.95      1.95 o
  -2  11   3        2.44        2.92      1.47 o
  -1  11   3        1.92        2.99      2.69 o
   0  11   3       30.35       37.38      4.47 o
   1  11   3        2.07       -1.16      1.52 o
   2  11   3        9.18        7.77      3.38 o
   3  11   3        6.38        5.64      2.50 o
   4  11   3        1.14        4.19      2.30 o
   5  11   3        2.51        2.79      8.57 o
  -1  12   3        0.12        2.65      2.22 o
   0  12   3       17.47       18.46      5.12 o
   1  12   3        2.24       -4.09      4.09 o
 -12   0   4        6.57        2.79      2.23 o
 -11   0   4       28.14       26.26      6.26 o
 -10   0   4       93.10      111.23     12.35 o
  -9   0   4       79.93       69.87      9.01 o
  -8   0   4      123.27      104.14     11.12 o
  -7   0   4       10.06       10.27      1.92 o
  -6   0   4     1535.16     1455.07     31.85 o
  -5   0   4      616.65      654.10     22.25 o
  -4   0   4     2078.24     2145.44     38.76 o
  -3   0   4     1314.12     1347.30     36.11 o
  -1   0   4      583.97      588.36      9.81 o
   0   0   4    10669.05     9959.16    219.87 o
   1   0   4      462.42      550.00     17.96 o
   2   0   4     1955.79     1632.14     42.11 o
   3   0   4     1080.31     1215.80     24.01 o
   4   0   4     1035.09     1018.78     33.64 o
   5   0   4      493.59      653.34     16.07 o
   6   0   4      173.94      297.54     36.39 o
   7   0   4      126.92       95.48      4.65 o
   8   0   4       91.53       70.82      5.24 o
   9   0   4       42.72       43.08      4.16 o
  10   0   4       81.63       82.41      6.54 o
  11   0   4       27.48       37.11      6.68 o
  12   0   4        9.37        5.88      2.67 o
 -12   1   4        6.54        9.60      3.05 o
 -11   1   4       23.01       21.78      4.05 o
 -10   1   4       59.34       50.98      5.84 o
  -9   1   4        9.88        8.90      1.63 o
  -8   1   4      157.86      155.10      9.12 o
  -7   1   4      236.95      209.69      6.47 o
  -6   1   4      293.47      364.55      7.70 o
  -5   1   4       50.40       48.54      4.47 o
  -4   1   4      771.43      926.95     16.11 o
  -3   1   4      337.55      366.51      8.04 o
  -2   1   4     2828.57     2674.61     37.14 o
  -1   1   4      356.35      403.65     17.13 o
   0   1   4     5104.46     4337.20     56.88 o
   1   1   4      519.42      552.83      9.66 o
   2   1   4     1563.48     1803.12     31.27 o
   3   1   4      471.00      388.36      9.16 o
   4   1   4     1812.96     1701.14     32.70 o
   5   1   4      113.68       82.34      2.90 o
   6   1   4      785.63      745.90     14.80 o
   7   1   4      113.90      116.46      4.00 o
   8   1   4      176.40      150.72      5.36 o
   9   1   4       26.33       17.13      1.88 o
  10   1   4      100.24       92.49      4.45 o
  11   1   4        6.70        8.61      1.93 o
  12   1   4        6.74        4.58      2.60 o
 -12   2   4        1.89        0.81      2.22 o
 -11   2   4        8.41        7.26      2.77 o
 -10   2   4       38.34       42.17      5.47 o
  -9   2   4        4.28        8.61      2.62 o
  -8   2   4      148.32      150.72      6.37 o
  -7   2   4      163.17      139.13      5.76 o
  -6   2   4      194.78      226.14      6.32 o
  -5   2   4      176.19      161.44      6.29 o
  -4   2   4      741.93      787.57     22.15 o
  -3   2   4      606.56      663.30     12.01 o
  -2   2   4     2096.82     1958.76     34.66 o
  -1   2   4      856.23      927.36     15.02 o
   0   2   4     3536.87     2995.32     77.50 o
   1   2   4      884.87      969.33     20.19 o
   2   2   4      995.95     1172.57     35.93 o
   3   2   4      748.38      660.95     13.27 o
   4   2   4      833.21      902.82     13.19 o
   5   2   4      210.96      167.75      4.17 o
   6   2   4      446.07      418.50      7.67 o
   7   2   4       89.68       83.69      3.20 o
   8   2   4      121.61      116.31      4.02 o
   9   2   4        9.54       10.51      1.39 o
  10   2   4       33.53       48.06      4.02 o
  11   2   4        1.55        6.82      3.10 o
  12   2   4        0.87        1.42      1.43 o
 -12   3   4        3.51        3.38      2.54 o
 -10   3   4       38.69       44.73      7.97 o
  -9   3   4      120.84      104.24     11.36 o
  -8   3   4      120.97      129.75     11.83 o
  -7   3   4       30.60       40.29      5.28 o
  -6   3   4      211.94      224.29      7.39 o
  -5   3   4      193.52      193.08      6.48 o
  -4   3   4      368.25      389.52     17.03 o
  -3   3   4      221.65      195.15     17.65 o
  -2   3   4      512.04      504.74     17.77 o
  -1   3   4       95.42      112.89      4.83 o
   0   3   4     2842.84     2857.63     48.35 o
   1   3   4      148.23      151.66     12.44 o
   2   3   4      530.16      528.93     13.68 o
   3   3   4       65.79       81.62      3.80 o
   4   3   4      192.81      204.37      5.58 o
   5   3   4      202.07      217.69      4.84 o
   6   3   4       89.47      107.77      3.69 o
   7   3   4       99.17       82.27      2.96 o
   8   3   4       41.40       32.53      2.46 o
   9   3   4       88.28       83.13      5.14 o
  10   3   4       16.11       23.64      2.93 o
  11   3   4        7.78       14.35      3.23 o
  12   3   4        1.33       -1.16      1.65 o
 -11   4   4        3.23       -0.29      3.05 o
 -10   4   4        9.59        5.13      3.10 o
  -9   4   4        5.77        4.20      2.81 o
  -8   4   4       47.19       45.53      7.16 o
  -7   4   4       31.31       36.32      6.30 o
  -6   4   4       18.83       24.47      4.70 o
  -5   4   4       29.86       53.78      6.69 o
  -4   4   4      168.86      218.54      6.27 o
  -3   4   4      448.86      431.56     13.82 o
  -2   4   4     1244.59     1159.60     67.52 o
  -1   4   4      156.87      156.98      5.23 o
   0   4   4      295.83      269.65      7.32 o
   1   4   4       53.46       70.76      3.58 o
   2   4   4      490.26      620.73     15.74 o
   3   4   4      403.75      358.40      9.33 o
   4   4   4      462.52      511.31     10.40 o
   5   4   4      219.08      195.32     11.73 o
   6   4   4       50.47       56.41      3.42 o
   7   4   4       42.49       51.70      3.61 o
   8   4   4       18.36       14.66      2.38 o
   9   4   4        9.20        5.53      1.39 o
  10   4   4        9.99       13.23      2.93 o
  11   4   4        5.90        4.66      2.30 o
 -11   5   4        6.85       10.26      4.57 o
 -10   5   4       13.42       10.84      3.81 o
  -9   5   4       20.58       19.20      4.89 o
  -8   5   4       21.69       20.08      5.06 o
  -7   5   4        2.54       10.81      3.70 o
  -6   5   4       69.72       84.63      8.81 o
  -5   5   4      124.82      137.37      6.45 o
  -4   5   4      139.14      138.89      6.85 o
  -3   5   4      592.49      585.35     17.23 o
  -2   5   4      290.18      256.50      5.85 o
  -1   5   4      108.81      105.19      3.71 o
   0   5   4       75.83       63.46      2.98 o
   1   5   4       36.36       41.24      2.90 o
   2   5   4       58.98       72.12      4.61 o
   3   5   4      581.59      549.12     12.68 o
   4   5   4      193.11      222.37      7.50 o
   5   5   4      178.48      180.80      6.82 o
   6   5   4       68.14       85.14      6.94 o
   7   5   4        2.96        3.49      1.89 o
   8   5   4        0.94       -0.35      1.28 o
   9   5   4       15.06       12.86      2.90 o
  10   5   4       15.49       22.12      4.19 o
  11   5   4        7.69        9.19      3.87 o
 -10   6   4       10.26        8.66      4.00 o
  -9   6   4       40.55       31.66      6.77 o
  -8   6   4        6.14       17.07      4.76 o
  -7   6   4       68.84       65.56      8.63 o
  -6   6   4       43.33       48.41      6.90 o
  -5   6   4       24.59       17.59      2.60 o
  -4   6   4       30.92       42.70      3.70 o
  -3   6   4       67.72       66.90      6.42 o
  -2   6   4       98.95       78.89      5.49 o
  -1   6   4      102.50       87.74      3.59 o
   0   6   4      230.77      204.14      8.54 o
   1   6   4       22.21       37.67      2.55 o
   2   6   4       10.91       19.66      2.23 o
   3   6   4       22.27       31.01      2.75 o
   4   6   4      108.08       87.77      4.71 o
   5   6   4        9.49       11.39      1.84 o
   6   6   4       75.32       74.27      4.44 o
   7   6   4       33.10       37.16      4.84 o
   8   6   4        1.97        0.32      1.39 o
   9   6   4       43.62       33.49      4.96 o
  10   6   4       21.99       26.49      4.53 o
 -10   7   4       10.09       12.02      4.61 o
  -9   7   4       20.44       11.84      4.43 o
  -8   7   4       17.38       12.19      4.22 o
  -7   7   4       42.34       47.58      7.65 o
  -6   7   4       61.98       65.55      8.36 o
  -5   7   4        5.09        9.08      3.66 o
  -4   7   4       62.86       60.39      4.59 o
  -3   7   4        7.63        5.14      0.90 o
  -2   7   4        4.20        5.85      1.04 o
  -1   7   4      203.69      224.89      8.90 o
   0   7   4      238.55      247.94      8.02 o
   1   7   4      282.72      277.98      7.71 o
   2   7   4       11.64        3.81      1.06 o
   3   7   4        2.13        1.26      0.94 o
   4   7   4       56.70       75.11      4.55 o
   5   7   4       25.19       29.05      2.77 o
   6   7   4       39.65       43.49      5.34 o
   7   7   4      100.35       98.66      8.23 o
   8   7   4       10.14       13.75      3.33 o
   9   7   4       18.79       20.52      6.59 o
  10   7   4        2.28        5.82      2.36 o
  -9   8   4        1.44        3.77      2.77 o
  -8   8   4       19.75       16.15      5.02 o
  -7   8   4       17.28       19.35      5.07 o
  -6   8   4       34.30       30.29      5.95 o
  -5   8   4       11.09       18.52      2.58 o
  -4   8   4       21.93       26.21      3.23 o
  -3   8   4       10.08       11.03      1.69 o
  -2   8   4      101.92      105.50      4.57 o
  -1   8   4       22.41       24.71      3.05 o
   0   8   4      251.31      232.74      8.13 o
   1   8   4       60.01       47.10      4.60 o
   2   8   4       83.86       93.35      5.30 o
   3   8   4        5.06        5.10      1.45 o
   4   8   4       56.50       59.29      7.42 o
   5   8   4       10.05       12.67      3.03 o
   6   8   4       35.27       37.88      5.32 o
   7   8   4       17.49       24.61      4.36 o
   8   8   4       18.10       19.40      4.13 o
   9   8   4        4.70        8.14      3.51 o
  -8   9   4        6.41       -0.56      2.81 o
  -7   9   4       22.10       22.58      5.42 o
  -6   9   4       13.33       19.26      5.08 o
  -5   9   4        5.88        9.29      3.24 o
  -4   9   4       12.42       16.70      2.77 o
  -3   9   4       11.48       13.92      3.42 o
  -2   9   4       47.66       43.55      3.82 o
  -1   9   4       29.20       34.07      3.70 o
   0   9   4       74.99       84.65      6.22 o
   1   9   4       44.17       46.96      4.90 o
   2   9   4        5.76        7.23      2.08 o
   3   9   4       33.52       29.24      4.28 o
   4   9   4       29.24       18.10      3.42 o
   5   9   4        8.18       10.74      3.19 o
   6   9   4        6.29        6.34      2.07 o
   7   9   4        0.47        7.64      2.81 o
   8   9   4        1.78       -0.31      2.10 o
  -6  10   4        6.78       11.78      4.18 o
  -5  10   4        0.76       -1.53      1.83 o
  -4  10   4        9.44        8.84      3.74 o
  -3  10   4       19.26       34.18      5.39 o
  -2  10   4       15.33       18.34      4.45 o
  -1  10   4       25.52       32.06      6.86 o
   0  10   4       48.84       52.76      5.14 o
   1  10   4       59.20       59.10      5.70 o
   2  10   4        0.70        4.62      2.18 o
   3  10   4       33.03       39.94      5.56 o
   4  10   4        2.64        8.47      2.80 o
   5  10   4        0.48       -1.20      2.59 o
   6  10   4        7.09        9.67      3.24 o
  -4  11   4        5.72       11.66      4.55 o
  -3  11   4       15.12        9.27      3.59 o
  -2  11   4       46.24       46.73      7.03 o
  -1  11   4        2.13        2.23      1.76 o
   0  11   4       58.06       62.19      7.86 o
   1  11   4        9.91       12.62      2.92 o
   2  11   4       25.32       34.77      4.80 o
   3  11   4       16.25       18.73      3.89 o
   4  11   4       12.97       13.45      3.29 o
 -12   1   5        7.54        7.20      3.00 o
 -11   1   5       18.62       19.13      4.13 o
 -10   1   5        6.98       10.99      2.90 o
  -9   1   5       14.94       25.28      4.09 o
  -8   1   5       37.38       42.38      3.09 o
  -7   1   5      120.58      100.11      5.68 o
  -6   1   5       66.48       70.79      3.15 o
  -5   1   5       47.35       50.56      3.19 o
  -4   1   5      577.48      635.71     12.79 o
  -3   1   5      223.46      319.23      6.78 o
  -2   1   5      111.77      132.64      5.78 o
  -1   1   5     2710.77     3102.06     42.99 o
   0   1   5     1451.89     1583.34     23.88 o
   1   1   5     3444.80     3501.23     47.08 o
   2   1   5       12.52       38.67      3.08 o
   3   1   5      272.97      308.10      7.88 o
   4   1   5      900.54      932.95     24.35 o
   5   1   5       37.56       38.57      2.44 o
   6   1   5        8.20       13.23      1.59 o
   7   1   5       72.67       54.43      3.47 o
   8   1   5       51.51       48.16      6.26 o
   9   1   5       42.59       43.63      3.02 o
  10   1   5        3.87        5.58      1.60 o
  11   1   5       16.05       21.65      3.40 o
  12   1   5        7.46       10.21      3.26 o
 -12   2   5        5.25       12.60      4.87 o
 -11   2   5       21.75       20.30      4.11 o
 -10   2   5        5.26        8.23      2.90 o
  -9   2   5       38.82       33.54      4.56 o
  -8   2   5       50.67       57.54      3.92 o
  -7   2   5      150.99      148.02      6.44 o
  -6   2   5       72.52       83.69      4.30 o
  -5   2   5      304.60      371.52     11.04 o
  -4   2   5      915.15      855.91     15.93 o
  -3   2   5     3170.04     3681.21     89.09 o
  -2   2   5       57.82       43.79      2.49 o
  -1   2   5     2030.97     1925.48     74.82 o
   0   2   5     2125.09     2034.05     32.07 o
   1   2   5      737.76      911.51     26.27 o
   2   2   5      114.42       86.84      3.67 o
   3   2   5     3022.21     3198.42     44.88 o
   4   2   5      298.07      402.91      8.69 o
   5   2   5      328.98      389.55      7.89 o
   6   2   5      122.16      116.76      4.08 o
   7   2   5      139.41      113.36      3.94 o
   8   2   5       37.25       33.96      3.41 o
   9   2   5        7.52        4.60      1.75 o
  10   2   5       15.58       21.62      2.77 o
  11   2   5       26.09       23.03      3.78 o
  12   2   5        2.37       -2.59      2.59 o
 -11   3   5       24.74       30.01      6.91 o
 -10   3   5        8.12       12.31      4.78 o
  -9   3   5       16.33       13.70      4.44 o
  -8   3   5        1.53        3.42      2.60 o
  -7   3   5      355.78      318.46     17.45 o
  -6   3   5       83.56       89.71      4.84 o
  -5   3   5       91.13      100.18      4.95 o
  -4   3   5        1.99       16.36      3.30 o
  -3   3   5      170.98      161.08      6.02 o
  -2   3   5       54.30       40.09      4.51 o
  -1   3   5     1808.40     1792.63     48.46 o
   0   3   5      283.42      257.64      9.43 o
   1   3   5     2186.92     2187.27     51.11 o
   2   3   5        0.10        6.75      1.95 o
   3   3   5      219.06      210.83      6.66 o
   4   3   5      133.59      112.33      3.70 o
   5   3   5      196.79      178.08      5.22 o
   6   3   5       69.89       89.48      3.52 o
   7   3   5      435.77      352.68      8.06 o
   8   3   5        4.83        7.33      1.04 o
   9   3   5       18.35       22.57      3.52 o
  10   3   5       17.26       17.45      3.00 o
  11   3   5       21.91       25.94      5.21 o
 -11   4   5       22.28       29.86      6.99 o
 -10   4   5        6.55       12.81      4.52 o
  -9   4   5        4.11        3.74      3.22 o
  -8   4   5       12.88       10.73      3.52 o
  -7   4   5      438.47      444.18     23.48 o
  -6   4   5      173.51      176.33      9.12 o
  -5   4   5      136.34      132.42      8.68 o
  -4   4   5      106.53      110.32      4.11 o
  -3   4   5      156.45      180.49      9.40 o
  -2   4   5       25.76       36.96      4.45 o
  -1   4   5     3637.65     3886.49     69.81 o
   0   4   5      162.87      184.53     10.42 o
   1   4   5     4132.39     4196.96    143.21 o
   2   4   5       52.85       59.39      3.55 o
   3   4   5      171.39      184.18      5.69 o
   4   4   5      234.01      217.58     11.16 o
   5   4   5       53.62       59.02      3.90 o
   6   4   5       46.56       69.81      7.29 o
   7   4   5      335.71      280.21      8.75 o
   8   4   5       14.58       18.85      3.58 o
   9   4   5       36.66       27.16      4.17 o
  10   4   5        3.21        2.22      1.64 o
  11   4   5       25.80       34.84      5.23 o
 -11   5   5       11.69        9.90      4.40 o
 -10   5   5        0.02        4.55      2.64 o
  -9   5   5       25.29       28.53      6.26 o
  -8   5   5        8.10        3.45      2.26 o
  -7   5   5      243.07      239.85     17.02 o
  -6   5   5       25.63       47.91      7.17 o
  -5   5   5      176.06      188.67      8.29 o
  -4   5   5      105.06      103.22      3.89 o
  -3   5   5      512.59      588.51     36.49 o
  -2   5   5      158.27      135.77      6.06 o
  -1   5   5      578.67      459.02     10.98 o
   0   5   5      754.71      660.90     17.72 o
   1   5   5      351.08      338.64      9.42 o
   2   5   5       30.13       34.72      3.95 o
   3   5   5      540.28      536.37     12.99 o
   4   5   5      160.60      149.67      6.30 o
   5   5   5       85.00      109.34      7.28 o
   6   5   5      118.90      138.34      7.59 o
   7   5   5      202.66      183.71      7.66 o
   8   5   5       13.06       16.25      3.54 o
   9   5   5        7.58        9.54      2.86 o
  10   5   5        2.28        5.57      2.70 o
  11   5   5        7.81        4.49      4.12 o
 -10   6   5        0.09        0.17      2.34 o
  -9   6   5       68.22       65.68      9.71 o
  -8   6   5        8.52        6.55      2.81 o
  -7   6   5      198.35      163.93     14.14 o
  -6   6   5       11.67       27.54      5.52 o
  -5   6   5       58.52       59.02      4.49 o
  -4   6   5       32.42       24.66      1.65 o
  -3   6   5      258.62      257.22      8.33 o
  -2   6   5       24.74       25.54      2.96 o
  -1   6   5     1129.45     1090.68     26.76 o
   0   6   5       36.98       26.23      2.49 o
   1   6   5     1291.44     1255.27     28.81 o
   2   6   5       38.16       43.78      3.34 o
   3   6   5      173.50      189.81      8.16 o
   4   6   5        5.80        3.02      1.19 o
   5   6   5       32.78       36.71      3.33 o
   6   6   5       20.58       36.61      3.29 o
   7   6   5      216.17      201.21     19.23 o
   8   6   5        0.66       -1.95      1.95 o
   9   6   5       50.66       48.96      6.12 o
  10   6   5        1.40        2.37      1.82 o
  -9   7   5       42.16       42.29      8.16 o
  -8   7   5        3.30        3.19      2.73 o
  -7   7   5      108.19      138.46     13.22 o
  -6   7   5       13.78       27.13      3.19 o
  -5   7   5       63.46       74.34      5.33 o
  -4   7   5       58.98       38.52      1.66 o
  -3   7   5      488.79      513.21     18.08 o
  -2   7   5        1.44        8.95      2.20 o
  -1   7   5     1096.58     1116.38     25.54 o
   0   7   5       16.41       22.03      2.44 o
   1   7   5     1096.94     1041.66     25.91 o
   2   7   5       42.12       55.65      3.98 o
   3   7   5      502.35      511.83     13.55 o
   4   7   5        1.78        3.12      1.44 o
   5   7   5       92.69      106.34      5.77 o
   6   7   5       34.73       41.90      5.36 o
   7   7   5       75.42       72.35      7.27 o
   8   7   5        2.01       -2.31      2.31 o
   9   7   5       33.23       32.47      5.93 o
  -8   8   5        1.24       -0.57      2.98 o
  -7   8   5       27.03       25.23      5.86 o
  -6   8   5        3.73        6.36      2.96 o
  -5   8   5       23.76       29.06      3.48 o
  -4   8   5        0.11       11.68      2.43 o
  -3   8   5        0.11        0.38      0.66 o
  -2   8   5       37.85       36.00      3.45 o
  -1   8   5       74.67       64.61      3.98 o
   0   8   5      104.87       81.39      5.97 o
   1   8   5      119.96      109.53      7.32 o
   2   8   5        5.79       11.88      2.58 o
   3   8   5        2.78        1.97      1.55 o
   4   8   5       77.44       50.45     11.25 o
   5   8   5        3.42        4.54      2.02 o
   6   8   5       27.15       28.29      4.64 o
   7   8   5       15.10       21.16      5.99 o
   8   8   5        3.66        5.38      1.95 o
  -7   9   5        7.07       12.60      4.38 o
  -6   9   5        0.20        0.77      1.81 o
  -5   9   5        4.30        6.14      3.26 o
  -4   9   5       26.78       24.73      3.44 o
  -3   9   5      109.32      111.29      9.92 o
  -2   9   5        9.87        9.99      2.08 o
  -1   9   5       82.80       84.01      8.99 o
   0   9   5        1.27        1.87      1.37 o
   1   9   5       77.83       76.26      6.25 o
   2   9   5       19.55       25.82      4.67 o
   3   9   5       76.24       86.42      7.42 o
   4   9   5       21.19       23.86      4.09 o
   5   9   5        5.81        3.56      1.49 o
   6   9   5        1.73        1.11      1.60 o
   7   9   5        6.08        9.17      3.50 o
  -6  10   5        2.10        1.69      2.06 o
  -5  10   5        9.71        4.39      2.78 o
  -4  10   5       11.99       12.21      4.01 o
  -3  10   5      112.74      109.23     10.27 o
  -2  10   5        4.15       11.56      3.91 o
  -1  10   5       82.62       74.34      9.69 o
   0  10   5        0.57        1.29      1.66 o
   1  10   5       64.37       59.35      5.82 o
   2  10   5        3.66        2.73      1.93 o
   3  10   5      109.05      109.14      8.64 o
   4  10   5        5.33        2.17      1.81 o
   5  10   5       24.26       25.79      4.75 o
   6  10   5        0.92        4.57      2.52 o
  -4  11   5        0.29        3.84      2.97 o
  -3  11   5        1.54       -1.48      2.75 o
  -2  11   5        3.06        4.71      2.51 o
  -1  11   5       18.69       26.47      5.82 o
   0  11   5        7.32        2.90      1.95 o
   1  11   5       27.81       28.32      6.94 o
   2  11   5        4.81        3.83      2.00 o
   3  11   5        4.43        4.87      2.02 o
   4  11   5        8.15        5.12      6.23 o
 -11   0   6       19.04       22.12      5.95 o
 -10   0   6      152.66      179.90     15.70 o
  -9   0   6       52.37       76.67     10.31 o
  -8   0   6       54.61       38.65      4.64 o
  -7   0   6      140.05      161.81      7.04 o
  -6   0   6       41.68       43.46      3.38 o
  -5   0   6      413.59      481.59     21.79 o
  -4   0   6      743.66      732.93     17.98 o
  -3   0   6     1592.66     1579.82     34.87 o
  -2   0   6       53.17       86.09      3.68 o
  -1   0   6     4552.08     4116.03    158.38 o
   0   0   6      258.37      242.79     12.23 o
   1   0   6     1353.15     1823.05     49.32 o
   2   0   6      507.82      324.73     14.75 o
   3   0   6     1470.45     1532.03     30.97 o
   4   0   6      644.09      646.82     17.01 o
   5   0   6      736.15      697.71     44.90 o
   6   0   6      296.54      206.12     12.19 o
   7   0   6      223.35      208.18     12.79 o
   8   0   6       35.76       36.96      5.30 o
   9   0   6       63.44       68.95      5.70 o
  10   0   6      118.85      132.55      8.18 o
  11   0   6       17.67       13.15      4.53 o
 -11   1   6       44.67       42.09      5.73 o
 -10   1   6        3.94       -1.84      2.69 o
  -9   1   6       22.00       20.16      2.86 o
  -8   1   6       49.58       47.86      3.40 o
  -7   1   6      425.32      461.56     11.02 o
  -6   1   6      218.63      157.66      8.18 o
  -5   1   6      646.03      661.01     15.08 o
  -4   1   6      536.23      575.44      9.76 o
  -3   1   6      673.33      695.26     13.96 o
  -2   1   6      516.71      428.18      8.54 o
  -1   1   6      390.94      529.80     11.01 o
   0   1   6     1338.46     1539.67     24.12 o
   1   1   6     2065.04     1596.36     31.42 o
   2   1   6       99.43      127.73      6.11 o
   3   1   6      720.27      662.12     16.96 o
   4   1   6      499.90      502.77     12.76 o
   5   1   6      233.49      294.88     10.93 o
   6   1   6       15.67       27.61      5.30 o
   7   1   6      374.26      370.97     10.07 o
   8   1   6       33.75       25.54      3.17 o
   9   1   6       29.44       22.66      2.56 o
  10   1   6        0.03        0.49      1.02 o
  11   1   6       51.24       43.57      4.27 o
 -11   2   6       14.46        8.90      2.91 o
 -10   2   6        1.57        1.22      1.40 o
  -9   2   6       15.02       10.86      2.92 o
  -8   2   6       79.83       86.08      7.04 o
  -7   2   6      330.40      350.53     20.80 o
  -6   2   6      122.71       92.61      5.59 o
  -5   2   6      295.59      325.93      9.17 o
  -4   2   6       83.86       86.13      5.93 o
  -3   2   6      102.30      113.90      5.13 o
  -2   2   6      109.23       97.97      4.10 o
  -1   2   6      656.88      655.37     15.47 o
   0   2   6     1160.65     1367.81     28.54 o
   1   2   6     1349.63     1174.67     23.19 o
   2   2   6      129.50      119.25      4.36 o
   3   2   6      257.49      219.82      8.47 o
   4   2   6       66.65       58.79      4.25 o
   5   2   6      146.28      179.48      6.28 o
   6   2   6       54.17       35.07      3.52 o
   7   2   6      299.19      288.47      8.85 o
   8   2   6       93.52       80.28      3.98 o
   9   2   6        1.97        1.75      1.06 o
  10   2   6        2.78        2.09      1.64 o
  11   2   6       18.50       12.80      2.34 o
 -11   3   6        1.59        6.03      3.54 o
 -10   3   6       25.87       28.28      7.07 o
  -9   3   6        1.78        6.46      3.36 o
  -8   3   6       37.09       27.02      5.86 o
  -7   3   6       14.03       24.90      3.03 o
  -6   3   6       50.81       49.51      3.91 o
  -5   3   6       75.59       88.03      5.01 o
  -4   3   6        1.03        3.36      0.99 o
  -3   3   6       96.80       87.72      4.69 o
  -2   3   6      110.96      168.54     10.54 o
  -1   3   6     1580.35     1472.24     64.09 o
   0   3   6      269.05      254.35     18.58 o
   1   3   6      560.24      723.14     23.02 o
   2   3   6      346.36      373.90      9.43 o
   3   3   6       44.53       52.99      3.30 o
   4   3   6        5.35        4.47      1.14 o
   5   3   6      161.88      151.69      4.83 o
   6   3   6      144.73      105.42      5.53 o
   7   3   6       82.30       96.81      3.99 o
   8   3   6       42.46       28.73      2.66 o
   9   3   6        1.24        5.09      2.73 o
  10   3   6       11.66        8.02      2.65 o
  11   3   6        4.44        2.91      2.03 o
 -11   4   6        6.47        3.14      4.16 o
 -10   4   6       14.36       25.93      6.42 o
  -9   4   6        8.40        7.08      3.62 o
  -8   4   6       21.95       20.36      5.13 o
  -7   4   6       43.37       55.21      7.99 o
  -6   4   6      168.71      152.76      6.37 o
  -5   4   6      188.67      180.18      8.90 o
  -4   4   6       16.33       21.66      2.90 o
  -3   4   6       12.00       16.21      1.80 o
  -2   4   6       42.30       25.46      4.02 o
  -1   4   6       24.73       97.31      9.59 o
   0   4   6      364.22      354.21     16.74 o
   1   4   6      436.08      420.67     15.71 o
   2   4   6       36.57       43.77      3.22 o
   3   4   6       36.55       38.82      2.95 o
   4   4   6       69.22       71.75      4.19 o
   5   4   6        5.71       31.92     11.07 o
   6   4   6       35.26       53.33      2.75 o
   7   4   6        6.89       10.16      1.93 o
   8   4   6       24.34       29.12      4.29 o
   9   4   6        2.26        4.03      1.83 o
  10   4   6       29.54       32.68      4.89 o
  11   4   6        1.49        0.33      1.74 o
 -10   5   6       32.19       34.49      7.45 o
  -9   5   6       32.62       36.64      7.56 o
  -8   5   6       16.29       15.34      4.80 o
  -7   5   6       15.24       17.65      4.99 o
  -6   5   6       13.84       11.00      1.60 o
  -5   5   6       29.47       33.93      2.30 o
  -4   5   6      162.80      155.72      5.53 o
  -3   5   6      225.82      218.12      9.95 o
  -2   5   6      186.79      200.06      8.07 o
  -1   5   6       74.59       74.35      7.38 o
   0   5   6      129.23      111.71      6.31 o
   1   5   6       69.45       74.82      4.35 o
   2   5   6      287.50      276.29     10.97 o
   3   5   6      174.55      207.15      9.31 o
   4   5   6      196.06      179.64      7.38 o
   5   5   6       39.27       55.56      4.09 o
   6   5   6        6.56        4.39      1.31 o
   7   5   6        5.77        7.69      2.40 o
   8   5   6       49.12       47.59      5.79 o
   9   5   6       29.44       38.71      5.43 o
  10   5   6       27.61       32.97     10.66 o
 -10   6   6        8.67        3.55      2.38 o
  -9   6   6        9.84       18.89      5.58 o
  -8   6   6        6.19        7.70      2.91 o
  -7   6   6       22.99       27.00      6.14 o
  -6   6   6        7.47        7.83      3.44 o
  -5   6   6       26.53       24.66      1.23 o
  -4   6   6      240.56      249.74      5.88 o
  -3   6   6      145.97      147.09     11.80 o
  -2   6   6      129.40      119.21      6.24 o
  -1   6   6       74.19       61.80      7.07 o
   0   6   6       41.65       39.58      3.97 o
   1   6   6       39.02       41.64      7.36 o
   2   6   6      142.17      146.20      8.29 o
   3   6   6      122.12      119.94      5.98 o
   4   6   6      175.70      190.30      7.83 o
   5   6   6        9.47       13.93      2.15 o
   6   6   6        6.28        5.74      2.26 o
   7   6   6       31.75       41.64      5.47 o
   8   6   6       16.02       20.84      3.97 o
   9   6   6        7.00        6.79      2.84 o
  10   6   6        4.73        3.12      3.78 o
  -9   7   6        6.07        7.77      3.65 o
  -8   7   6       22.10       10.09      3.50 o
  -7   7   6       37.25       39.89      7.41 o
  -6   7   6       48.59       47.02     10.78 o
  -5   7   6       22.57       18.65      2.92 o
  -4   7   6       21.94       27.02      2.18 o
  -3   7   6        8.90        5.17      2.43 o
  -2   7   6       18.54       13.98      2.17 o
  -1   7   6      170.42      155.71      6.24 o
   0   7   6       45.24       43.33      4.27 o
   1   7   6      173.02      171.78     19.44 o
   2   7   6        1.10        4.22      1.77 o
   3   7   6       12.01       16.01      3.11 o
   4   7   6       53.39       45.41      5.05 o
   5   7   6       31.76       29.80      4.51 o
   6   7   6       62.73       51.89      6.02 o
   7   7   6       39.51       49.96      6.18 o
   8   7   6       13.95        9.15      3.24 o
   9   7   6        2.97        1.88      2.29 o
  -8   8   6        7.73        2.41      2.23 o
  -7   8   6        5.81        3.65      3.00 o
  -6   8   6       14.89        5.02      2.94 o
  -5   8   6       15.49       18.79      3.02 o
  -4   8   6       35.56       38.27      4.34 o
  -3   8   6       40.24       43.77      3.61 o
  -2   8   6       16.87       17.38      2.67 o
  -1   8   6       10.76       10.64      2.18 o
   0   8   6       25.68       28.03      3.54 o
   1   8   6       20.87       19.31      3.18 o
   2   8   6        1.40        0.84      1.23 o
   3   8   6       13.85       23.28      4.08 o
   4   8   6       54.14       48.23      5.46 o
   5   8   6        0.45        5.38      2.39 o
   6   8   6       10.59        9.53      2.86 o
   7   8   6        6.91        6.20      2.82 o
   8   8   6       11.91        7.72      2.55 o
  -7   9   6       12.66       28.86      6.89 o
  -6   9   6       21.58       21.65      5.70 o
  -5   9   6       35.58       36.10      7.05 o
  -4   9   6       51.33       65.63      5.83 o
  -3   9   6       15.21       18.74      4.25 o
  -2   9   6       18.49       14.51      2.51 o
  -1   9   6        0.22        5.02      2.94 o
   0   9   6       24.85       18.62      3.16 o
   1   9   6       25.47       25.09      3.83 o
   2   9   6        2.33        5.67      2.27 o
   3   9   6       23.75       24.38      4.21 o
   4   9   6       51.01       60.06      6.54 o
   5   9   6        1.08        6.34      5.28 o
   6   9   6       13.95       18.09     10.23 o
   7   9   6        7.64        8.54      3.00 o
  -5  10   6        2.77        2.79      3.43 o
  -4  10   6        4.18        1.83      1.72 o
  -3  10   6        0.97        1.27      1.82 o
  -2  10   6        2.32        3.99      2.83 o
  -1  10   6       43.43       42.97      4.63 o
   0  10   6       19.70       23.32      3.68 o
   1  10   6       23.64       30.76      7.37 o
   2  10   6        6.54       10.82      2.87 o
   3  10   6        2.44        0.07      1.76 o
   4  10   6        3.01        5.17      2.34 o
   5  10   6       12.29        6.00      2.39 o
  -3  11   6        4.06        1.89      2.68 o
  -2  11   6        3.50        9.68      3.91 o
  -1  11   6        2.26        2.74      3.00 o
   0  11   6       32.03       30.00      6.49 o
   1  11   6        5.51        5.95      2.31 o
   2  11   6        8.52        9.78      4.48 o
   3  11   6        3.51       -1.87      1.87 o
 -11   1   7        8.85       13.12      3.27 o
 -10   1   7       42.90       51.36      4.94 o
  -9   1   7        6.24        5.23      2.25 o
  -8   1   7       96.75      109.00      5.65 o
  -7   1   7      203.18      220.18      6.61 o
  -6   1   7      290.22      311.78      7.57 o
  -5   1   7      342.70      340.72     12.96 o
  -4   1   7      248.27      310.88      9.37 o
  -3   1   7       75.07       82.80      4.42 o
  -2   1   7      178.85      192.97      8.60 o
  -1   1   7      187.38      218.14      7.81 o
   0   1   7      207.64      205.64      6.42 o
   1   1   7      207.93      189.21      5.99 o
   2   1   7      318.59      273.66     10.07 o
   3   1   7       57.50       55.17      4.33 o
   4   1   7      268.74      257.74      8.20 o
   5   1   7      327.15      284.73     10.74 o
   6   1   7      162.81      195.18      8.91 o
   7   1   7      270.13      257.59      8.38 o
   8   1   7       96.30      125.19      7.26 o
   9   1   7        1.27        2.62      2.46 o
  10   1   7       39.55       36.81      3.88 o
  11   1   7        6.55        5.94      1.68 o
 -11   2   7        2.43        6.39      7.00 o
 -10   2   7       39.29       38.29      5.49 o
  -9   2   7        1.01       -0.12      2.30 o
  -8   2   7       43.46       55.96      8.65 o
  -7   2   7      149.49      165.52     14.03 o
  -6   2   7      166.70      228.07     11.10 o
  -5   2   7      171.53      196.39      9.59 o
  -4   2   7      891.95      858.84     22.09 o
  -3   2   7      133.97      133.11      5.62 o
  -2   2   7      790.48      838.21     19.44 o
  -1   2   7      519.31      547.12     33.16 o
   0   2   7       53.61       62.20      3.78 o
   1   2   7      536.23      562.94      8.60 o
   2   2   7      500.55      572.55      9.78 o
   3   2   7      159.42      147.54      7.23 o
   4   2   7      745.93      772.65     19.65 o
   5   2   7      208.99      199.26      8.77 o
   6   2   7      389.58      358.08      9.49 o
   7   2   7       76.74       72.62      4.07 o
   8   2   7       47.88       47.19      4.36 o
   9   2   7        9.04        2.73      2.20 o
  10   2   7       34.32       35.54      4.84 o
  11   2   7        7.10        7.56      2.14 o
 -11   3   7        2.81        6.27      2.36 o
 -10   3   7       59.19       84.22     11.84 o
  -9   3   7       12.98       16.81      4.96 o
  -8   3   7       21.79       18.89      5.20 o
  -7   3   7        9.37       10.58      1.98 o
  -6   3   7       85.90       79.95      5.78 o
  -5   3   7        2.25        3.33      2.00 o
  -4   3   7      559.63      561.32     16.78 o
  -3   3   7       52.57       46.23      2.69 o
  -2   3   7      294.84      311.65     11.40 o
  -1   3   7       46.76       50.69      3.56 o
   0   3   7      225.02      238.42      6.05 o
   1   3   7       71.37       74.13      2.86 o
   2   3   7      325.85      311.24      8.52 o
   3   3   7       97.91       81.06      4.22 o
   4   3   7      756.42      632.39     13.08 o
   5   3   7        1.82        1.01      1.18 o
   6   3   7      106.42       85.94      3.92 o
   7   3   7        4.92        8.25      1.35 o
   8   3   7       12.55       12.95      2.06 o
   9   3   7       16.23       15.72      3.13 o
  10   3   7       57.65       57.11      6.38 o
  11   3   7        2.41        5.62      3.41 o
 -10   4   7       78.72       88.93     12.20 o
  -9   4   7        6.98       11.25      4.19 o
  -8   4   7       19.20       30.00      6.31 o
  -7   4   7       82.97       97.46     11.14 o
  -6   4   7      213.04      210.19      8.47 o
  -5   4   7      169.35      176.18      6.39 o
  -4   4   7      809.26      800.78     17.73 o
  -3   4   7       62.91       49.97      3.36 o
  -2   4   7      226.13      225.53     13.64 o
  -1   4   7       56.15       62.60      7.03 o
   0   4   7      282.45      330.06     11.80 o
   1   4   7       92.14       80.82      9.60 o
   2   4   7      338.72      277.38     16.32 o
   3   4   7       12.68       11.48      2.09 o
   4   4   7      631.61      629.77     18.21 o
   5   4   7      227.60      207.26     15.12 o
   6   4   7        2.76       39.13      6.62 o
   7   4   7      118.09      124.24      8.82 o
   8   4   7       39.41       48.83      5.74 o
   9   4   7        5.07        4.75      2.48 o
  10   4   7       71.72       72.57      7.46 o
 -10   5   7       14.50       11.76      4.20 o
  -9   5   7        0.69        3.85      2.65 o
  -8   5   7       53.68       56.72      9.17 o
  -7   5   7       47.07       54.10      8.65 o
  -6   5   7       68.09       90.45     10.60 o
  -5   5   7       83.61       85.30      4.19 o
  -4   5   7      538.97      571.51     18.33 o
  -3   5   7        6.47        3.69      1.18 o
  -2   5   7      490.53      448.03     20.69 o
  -1   5   7      230.20      223.69     10.33 o
   0   5   7       46.37       44.57      4.17 o
   1   5   7      182.24      189.19     13.53 o
   2   5   7      261.69      300.92     17.88 o
   3   5   7        3.77        0.86      1.17 o
   4   5   7      520.16      491.66     24.97 o
   5   5   7       57.81       69.34      6.32 o
   6   5   7      230.24      229.21     12.06 o
   7   5   7       36.92       37.27      4.94 o
   8   5   7       59.97       56.11      9.14 o
   9   5   7        0.74       -0.17      1.78 o
  10   5   7       13.45       10.38      3.46 o
  -9   6   7        6.69       11.69      4.13 o
  -8   6   7       28.64       25.98      6.33 o
  -7   6   7        4.63       -0.55      1.97 o
  -6   6   7       97.29       85.13     10.35 o
  -5   6   7        1.47        2.63      1.71 o
  -4   6   7      103.08      112.86      5.02 o
  -3   6   7        3.38        3.97      1.56 o
  -2   6   7       14.41       30.49      5.20 o
  -1   6   7       17.15       20.22      3.21 o
   0   6   7      177.72      187.58     13.58 o
   1   6   7       81.75       66.63      8.24 o
   2   6   7      121.59      116.10     11.18 o
   3   6   7       29.82       28.12      5.10 o
   4   6   7       99.12       93.40      7.35 o
   5   6   7       10.74        9.09      2.59 o
   6   6   7       47.23       40.70      5.30 o
   7   6   7       13.43        4.15      1.72 o
   8   6   7       18.85       11.98      3.39 o
   9   6   7       16.00       28.93      8.45 o
  -8   7   7        3.33       -0.42      2.32 o
  -7   7   7       17.08       10.36      3.85 o
  -6   7   7      124.97      116.08      7.47 o
  -5   7   7       17.67       24.82      3.53 o
  -4   7   7       94.02       97.64      6.00 o
  -3   7   7        2.70        4.92      1.72 o
  -2   7   7        0.06       22.20      2.91 o
  -1   7   7       51.99       66.84      5.26 o
   0   7   7      158.01      152.29      8.45 o
   1   7   7       74.48       80.99      6.30 o
   2   7   7       82.76       86.55      9.39 o
   3   7   7       21.44       20.17      4.18 o
   4   7   7       35.05       45.87      9.05 o
   5   7   7       65.06       61.72      6.45 o
   6   7   7        8.04       27.60      4.58 o
   7   7   7        3.73        4.25      1.93 o
   8   7   7        8.13        1.69      1.70 o
  -8   8   7       10.56       12.34      5.19 o
  -7   8   7       11.23        8.40      3.91 o
  -6   8   7       13.14       17.24      5.31 o
  -5   8   7       19.57       18.45      3.18 o
  -4   8   7       57.45       61.35      5.68 o
  -3   8   7        6.51        8.27      1.64 o
  -2   8   7       80.88       74.06      5.47 o
  -1   8   7       59.42       45.66      4.51 o
   0   8   7      116.19       98.73      7.00 o
   1   8   7       19.99       16.01      2.93 o
   2   8   7       42.46       59.11      5.92 o
   3   8   7        2.25        4.41      2.72 o
   4   8   7       48.17       51.19      5.92 o
   5   8   7        7.97        8.96      5.38 o
   6   8   7       58.73       62.37      8.02 o
   7   8   7       24.11       22.26      4.43 o
  -6   9   7       47.01       49.27      8.81 o
  -5   9   7        0.43       -1.83      1.83 o
  -4   9   7       14.21       14.02      3.95 o
  -3   9   7        1.34        6.59      2.09 o
  -2   9   7        3.12        9.80      2.11 o
  -1   9   7       11.67       15.72      3.00 o
   0   9   7       90.54       80.75      6.66 o
   1   9   7       37.01       37.03      4.78 o
   2   9   7       58.80       58.21      6.07 o
   3   9   7       12.74        9.85      2.72 o
   4   9   7        2.87        5.42      2.44 o
   5   9   7        1.38        1.38      2.20 o
   6   9   7       13.98       27.44      4.80 o
  -4  10   7        6.98        4.12      2.94 o
  -3  10   7        6.48        5.44      2.36 o
  -2  10   7       12.54       15.43      4.42 o
  -1  10   7       22.19       18.06      4.83 o
   0  10   7       39.80       36.62      4.58 o
   1  10   7       25.29       27.01      4.20 o
   2  10   7       20.54       20.77      3.93 o
   3  10   7        6.12        4.93      2.26 o
   4  10   7        0.28        2.18      3.38 o
  -1  11   7        5.97        3.82      3.18 o
   0  11   7       27.06       24.90      6.33 o
   1  11   7        7.06        6.65      2.36 o
 -11   0   8       34.02       30.92      7.24 o
 -10   0   8       52.80       68.01      9.68 o
  -9   0   8       50.11       50.04      5.76 o
  -8   0   8       13.80       20.50      3.61 o
  -7   0   8      239.73      235.01     11.24 o
  -6   0   8      146.64      176.24      8.94 o
  -5   0   8       91.22      186.31     13.65 o
  -4   0   8     1738.49     1763.08     35.08 o
  -3   0   8      563.85      598.81     12.55 o
  -2   0   8      795.65      764.73     16.07 o
  -1   0   8       64.29       51.39      3.39 o
   0   0   8        2.99        0.59      0.71 o
   1   0   8       72.19       56.76      6.61 o
   2   0   8     1054.69      932.63     32.38 o
   3   0   8      612.38      584.88     23.97 o
   4   0   8     1724.49     1599.99     48.50 o
   5   0   8      774.87      655.59     26.34 o
   6   0   8      119.95      141.37     11.05 o
   7   0   8       88.36       76.77      8.48 o
   8   0   8       82.57       86.02      8.91 o
   9   0   8       51.28       57.57      7.47 o
  10   0   8       39.15       47.75      5.28 o
  11   0   8       16.93       20.84      5.62 o
 -11   1   8       25.97       21.41      6.06 o
 -10   1   8       49.89       61.06      5.65 o
  -9   1   8       41.50       34.87      3.84 o
  -8   1   8       41.34       46.77      3.67 o
  -7   1   8       32.28       23.66      2.63 o
  -6   1   8      148.58      142.30      5.72 o
  -5   1   8      465.70      369.97     10.95 o
  -4   1   8      259.46      245.41      6.82 o
  -3   1   8      860.00      909.45     13.50 o
  -2   1   8      723.94      692.99     11.25 o
  -1   1   8      313.24      346.19      8.09 o
   0   1   8       12.30       13.26      1.73 o
   1   1   8      388.93      423.74     10.32 o
   2   1   8      502.17      492.42     15.17 o
   3   1   8      778.77      825.73     21.29 o
   4   1   8      169.24      183.77      8.84 o
   5   1   8       91.66      106.71      6.63 o
   6   1   8      173.31      152.49      8.14 o
   7   1   8      109.58       91.45      6.35 o
   8   1   8       15.09       21.65      3.21 o
   9   1   8       26.95       19.55      3.14 o
  10   1   8       53.49       61.13      6.21 o
  11   1   8       16.51        8.48      2.90 o
 -10   2   8       29.32       34.40      5.13 o
  -9   2   8       16.87        9.46      6.36 o
  -8   2   8       35.74       36.74      6.97 o
  -7   2   8        2.21        2.28      2.39 o
  -6   2   8       90.71       81.99      4.99 o
  -5   2   8      243.74      196.28      9.97 o
  -4   2   8      133.18      121.72      5.64 o
  -3   2   8      361.93      373.72      8.92 o
  -2   2   8      262.89      263.11      7.09 o
  -1   2   8      111.20       96.03      6.99 o
   0   2   8        8.70        8.39      1.45 o
   1   2   8       61.45       62.83      2.44 o
   2   2   8      201.28      178.55      5.75 o
   3   2   8      278.50      284.42     11.14 o
   4   2   8       49.09       71.09      5.38 o
   5   2   8       68.51       69.96      5.38 o
   6   2   8       68.31       68.31      3.90 o
   7   2   8       13.14       15.19      2.65 o
   8   2   8        3.61        5.07      2.26 o
   9   2   8        5.21        1.53      1.18 o
  10   2   8       28.87       31.33      6.15 o
 -10   3   8        1.67        0.19      2.18 o
  -9   3   8        0.25        6.61      3.69 o
  -8   3   8        2.79        0.83      2.48 o
  -7   3   8      166.05      155.92     14.31 o
  -6   3   8      134.62      147.08     13.14 o
  -5   3   8       67.55      120.28     11.56 o
  -4   3   8      531.62      505.38     13.20 o
  -3   3   8       43.97       47.61      3.54 o
  -2   3   8      411.57      376.02     10.92 o
  -1   3   8       25.58       35.89      3.25 o
   0   3   8        3.68        0.59      0.72 o
   1   3   8       58.83       68.20      3.92 o
   2   3   8      387.62      372.54      7.73 o
   3   3   8       51.40       41.48      3.95 o
   4   3   8      490.12      448.61      8.80 o
   5   3   8      404.33      359.59      8.45 o
   6   3   8      122.76      143.67      5.24 o
   7   3   8      173.78      137.27      7.78 o
   8   3   8       18.67       12.08      1.99 o
   9   3   8       28.94       28.35      4.45 o
  10   3   8        2.36       -1.45      2.24 o
 -10   4   8        2.50        4.69      3.93 o
  -9   4   8       18.96       20.45      6.07 o
  -8   4   8        8.63        9.56      3.63 o
  -7   4   8       60.26       48.42      7.99 o
  -6   4   8       44.55       50.40      7.88 o
  -5   4   8      198.56      171.35      9.37 o
  -4   4   8       36.03       37.32      4.14 o
  -3   4   8      113.30      120.84      7.84 o
  -2   4   8       40.75       25.81      4.62 o
  -1   4   8      110.96       86.23      8.62 o
   0   4   8       43.01       35.87      5.74 o
   1   4   8       79.88       83.15      8.83 o
   2   4   8       30.54       24.11      2.90 o
   3   4   8       81.28       93.36      5.92 o
   4   4   8       30.08       30.22      3.60 o
   5   4   8      118.90      131.06     12.36 o
   6   4   8       38.61       30.81      6.00 o
   7   4   8        9.24       10.33      3.11 o
   8   4   8        2.28        4.55      3.03 o
   9   4   8        2.80        0.23      2.15 o
  10   4   8        0.10        0.06      2.60 o
  -9   5   8        7.15       15.59      5.55 o
  -8   5   8        8.20        7.48      4.01 o
  -7   5   8       34.62       30.47      6.49 o
  -6   5   8        7.86        9.51      3.83 o
  -5   5   8       37.24       44.75      5.24 o
  -4   5   8       22.37       32.86      5.08 o
  -3   5   8       17.40       21.03      3.17 o
  -2   5   8        9.39       10.43      3.11 o
  -1   5   8       32.12       25.19      5.06 o
   0   5   8       25.27       28.68      5.41 o
   1   5   8       70.52       76.97      8.74 o
   2   5   8        3.20        2.83      2.23 o
   3   5   8       28.62       26.67      3.48 o
   4   5   8       55.31       45.66      7.65 o
   5   5   8       26.51       34.59      6.53 o
   6   5   8        2.63        1.84      2.29 o
   7   5   8       35.93       31.29      4.79 o
   8   5   8        3.34        6.91      2.85 o
   9   5   8       10.98       23.31      4.31 o
  -9   6   8       15.00        8.13      3.99 o
  -8   6   8        1.35       -0.94      2.86 o
  -7   6   8       45.53       44.46      8.33 o
  -6   6   8      118.30      126.53     13.27 o
  -5   6   8       52.92       55.21      5.30 o
  -4   6   8       91.36       74.19      7.22 o
  -3   6   8       44.97       31.19      3.97 o
  -2   6   8      109.43       94.92      9.54 o
  -1   6   8      153.70      147.20     12.34 o
   0   6   8       15.30        8.86      3.00 o
   1   6   8      156.23      151.56     12.89 o
   2   6   8       51.59       54.76      8.11 o
   3   6   8       39.66       29.60      5.55 o
   4   6   8       32.85       34.01      4.75 o
   5   6   8       81.14       89.27      7.71 o
   6   6   8       92.23      112.35     11.92 o
   7   6   8      130.55       99.81      8.65 o
   8   6   8        0.67        0.86      4.43 o
   9   6   8       26.73       21.42      4.51 o
  -8   7   8        2.42        4.36      3.75 o
  -7   7   8       95.36      119.92     13.55 o
  -6   7   8        5.00        4.94      4.71 o
  -5   7   8       81.68       99.31     13.42 o
  -4   7   8       28.03       31.49      3.32 o
  -3   7   8        0.37        1.19      1.63 o
  -2   7   8       27.99       16.95      4.16 o
  -1   7   8       78.16       69.05      8.67 o
   0   7   8       47.97       56.42      8.05 o
   1   7   8      155.80      130.12      8.40 o
   2   7   8        7.70        7.48      2.38 o
   3   7   8        5.83        1.09      1.25 o
   4   7   8       47.54       43.68      5.49 o
   5   7   8       75.67       84.76      7.74 o
   6   7   8        3.50        4.78      2.35 o
   7   7   8       34.55       47.20      6.29 o
   8   7   8        3.80        6.44      3.11 o
  -7   8   8       36.16       54.31      9.32 o
  -6   8   8        4.98        8.27      4.03 o
  -5   8   8       17.78       24.80      3.89 o
  -4   8   8        7.81       10.88      2.67 o
  -3   8   8        0.63        1.43      1.55 o
  -2   8   8       22.22       21.87      3.12 o
  -1   8   8       35.35       26.82      3.72 o
   0   8   8       11.99       13.19      2.87 o
   1   8   8       37.48       26.24      3.95 o
   2   8   8        3.38        5.41      4.85 o
   3   8   8        3.24        2.29      1.68 o
   4   8   8        7.53        5.48      2.77 o
   5   8   8        6.05        5.80      2.37 o
   6   8   8        5.19        3.57      2.72 o
   7   8   8       24.92       19.88      4.33 o
  -6   9   8       27.43       27.19      6.95 o
  -5   9   8       23.34       21.33      5.69 o
  -4   9   8       23.91       26.05      5.48 o
  -3   9   8       41.67       47.85      5.43 o
  -2   9   8        8.62        6.32      3.44 o
  -1   9   8       42.45       38.20      4.41 o
   0   9   8        0.15       -0.78      1.63 o
   1   9   8       23.31       22.95      3.74 o
   2   9   8        2.32        1.37      1.76 o
   3   9   8       43.25       39.71      5.38 o
   4   9   8       12.06       18.88      4.16 o
   5   9   8       22.51       22.83      4.85 o
  -3  10   8       18.49       26.28      4.27 o
  -2  10   8       14.93       21.88      5.68 o
  -1  10   8        1.98        2.79      2.00 o
   0  10   8        1.02        2.17      1.64 o
   1  10   8       11.13        8.22      2.40 o
   2  10   8        7.39        7.21      4.98 o
   3  10   8       12.54        7.27      2.85 o
 -10   1   9        0.42       -1.28      1.55 o
  -9   1   9       50.42       48.53      4.60 o
  -8   1   9       12.76        5.33      1.45 o
  -7   1   9      118.65      114.05      6.53 o
  -6   1   9      105.41      104.42      5.85 o
  -5   1   9        7.61        0.63      1.56 o
  -4   1   9      187.31      173.37      6.56 o
  -3   1   9      286.15      306.74      8.26 o
  -2   1   9      141.87      142.31      5.01 o
  -1   1   9       73.89      118.20      6.04 o
   0   1   9       69.16       92.91      4.72 o
   1   1   9      284.37      273.98      8.40 o
   2   1   9      137.05      129.34      7.59 o
   3   1   9      133.47      151.80      8.55 o
   4   1   9      133.18      122.42      7.49 o
   5   1   9        0.28       -0.34      1.14 o
   6   1   9       94.09       88.98      6.51 o
   7   1   9       57.14       66.46      5.73 o
   8   1   9        8.89        8.61      2.23 o
   9   1   9       63.16       55.53      5.48 o
  10   1   9        2.66        2.66      1.54 o
 -10   2   9        7.57       11.96      3.88 o
  -9   2   9       29.79       34.36     10.66 o
  -8   2   9        1.97        2.57      3.30 o
  -7   2   9        9.30       30.69      3.61 o
  -6   2   9       49.48       46.26      5.17 o
  -5   2   9       24.01       17.07      2.97 o
  -4   2   9       63.86       63.51      5.40 o
  -3   2   9      126.67      154.28      6.73 o
  -2   2   9      134.44      168.66      6.72 o
  -1   2   9      500.43      435.81     11.21 o
   0   2   9       60.72       69.13      4.62 o
   1   2   9      131.82      186.73      8.76 o
   2   2   9      190.20      204.71      6.67 o
   3   2   9      318.85      316.72     12.50 o
   4   2   9      149.03      127.36      7.63 o
   5   2   9       16.40       11.48      2.39 o
   6   2   9       35.63       36.25      4.19 o
   7   2   9      146.22      137.94      8.21 o
   8   2   9        2.18        2.22      1.42 o
   9   2   9       13.32       15.49      4.57 o
  10   2   9        1.49        3.33      3.08 o
 -10   3   9        1.74        1.93      1.65 o
  -9   3   9       23.43       26.65      6.51 o
  -8   3   9        4.39        4.34      3.01 o
  -7   3   9      114.67      129.21     13.38 o
  -6   3   9       10.80        4.24      2.68 o
  -5   3   9       16.75       30.78      3.61 o
  -4   3   9       39.68       46.67      3.16 o
  -3   3   9      109.74      118.22      5.02 o
  -2   3   9       54.50       44.21      3.37 o
  -1   3   9      142.56      144.13      7.05 o
   0   3   9      108.23      130.17      6.26 o
   1   3   9      249.14      207.28     11.22 o
   2   3   9       10.01       11.97      1.25 o
   3   3   9      127.14      116.88      4.21 o
   4   3   9       60.47       61.59      2.22 o
   5   3   9       28.73       34.45      2.14 o
   6   3   9        9.04        0.55      1.49 o
   7   3   9       56.23       74.09      5.96 o
   8   3   9        0.44        0.41      1.65 o
   9   3   9       30.05       34.30      5.07 o
  10   3   9        1.69        2.46      1.59 o
  -9   4   9       78.72       74.72     11.24 o
  -8   4   9        8.30        1.72      2.27 o
  -7   4   9      165.82      191.24     16.76 o
  -6   4   9       47.36       40.89      7.08 o
  -5   4   9        2.77        2.50      1.33 o
  -4   4   9       93.13       90.96      5.07 o
  -3   4   9      347.39      345.45     15.07 o
  -2   4   9       55.25       52.81      5.08 o
  -1   4   9      165.44      181.74     13.69 o
   0   4   9       31.34       35.56      5.93 o
   1   4   9      395.99      298.57     18.39 o
   2   4   9       24.94       26.33      3.01 o
   3   4   9      212.86      206.04      9.37 o
   4   4   9       26.67       38.76      6.78 o
   5   4   9        5.27        4.17      2.92 o
   6   4   9       44.50       42.12      7.49 o
   7   4   9       46.78       72.31      9.83 o
   8   4   9       15.67       11.66      3.27 o
   9   4   9       67.40       82.12      8.06 o
  -9   5   9        8.02        4.54      2.73 o
  -8   5   9        0.65        4.93      3.80 o
  -7   5   9       14.88       47.55      8.94 o
  -6   5   9       42.80       38.00      7.04 o
  -5   5   9        7.60        2.25      1.45 o
  -4   5   9       44.98       50.82      7.43 o
  -3   5   9      267.82      305.17     10.03 o
  -2   5   9       97.17      121.70     11.18 o
  -1   5   9      422.80      343.56     19.71 o
   0   5   9       60.65       62.39      8.23 o
   1   5   9      109.46      136.35     12.39 o
   2   5   9      155.01      182.83      8.87 o
   3   5   9      239.87      265.58     11.27 o
   4   5   9      110.83       82.39     10.10 o
   5   5   9       23.71       22.85      5.68 o
   6   5   9       41.03       49.67      8.57 o
   7   5   9      130.45      137.66     10.09 o
   8   5   9        4.82        2.33      2.35 o
   9   5   9       21.03       21.67      4.26 o
  -8   6   9        3.70        7.55      3.43 o
  -7   6   9       86.16      101.82     12.56 o
  -6   6   9        0.33        5.39      3.63 o
  -5   6   9       30.80       37.94      6.23 o
  -4   6   9        5.09        8.40      2.40 o
  -3   6   9       17.00       14.71      2.92 o
  -2   6   9       18.61       18.59      4.60 o
  -1   6   9       99.40       95.53     10.39 o
   0   6   9       33.87       42.46      7.02 o
   1   6   9      136.94      120.66     12.08 o
   2   6   9       15.34       13.79      4.39 o
   3   6   9        5.13        3.45      2.89 o
   4   6   9        5.64       12.78      4.48 o
   5   6   9       10.38       10.96      3.76 o
   6   6   9        4.54        4.42      2.12 o
   7   6   9       27.19       43.12      5.99 o
   8   6   9        7.12       12.41      3.34 o
  -7   7   9       33.85       50.02      9.23 o
  -6   7   9       10.26       11.18      2.80 o
  -5   7   9        0.06        3.46      2.25 o
  -4   7   9        8.34        3.48      4.76 o
  -3   7   9       56.09       65.08      6.24 o
  -2   7   9        7.63        6.85      3.00 o
  -1   7   9       50.67       49.77      7.82 o
   0   7   9       22.45       29.31      6.02 o
   1   7   9       49.53       47.44      8.45 o
   2   7   9       13.74       11.37      4.68 o
   3   7   9       69.09       72.49     10.66 o
   4   7   9        1.24        2.66      2.24 o
   5   7   9        8.27       11.39      3.12 o
   6   7   9        0.32        5.18      2.31 o
   7   7   9        1.66        6.05      2.57 o
  -6   8   9        4.64       11.47      4.54 o
  -5   8   9       23.86       16.26      3.45 o
  -4   8   9       48.31       45.72      6.95 o
  -3   8   9      144.86      156.89     10.39 o
  -2   8   9       71.80       77.08      6.06 o
  -1   8   9      102.62      101.09      7.94 o
   0   8   9       10.20       10.53      2.61 o
   1   8   9       37.88       45.49      5.29 o
   2   8   9       49.66       60.69      6.33 o
   3   8   9       71.07       81.39      7.64 o
   4   8   9       73.64       71.10      7.33 o
   5   8   9       35.95       32.19      5.10 o
   6   8   9       38.81       49.24      6.63 o
  -5   9   9        1.55       -1.57      2.43 o
  -4   9   9        2.57        3.47      1.88 o
  -3   9   9        7.60        7.13      2.85 o
  -2   9   9        4.75       17.51      5.02 o
  -1   9   9        0.83        3.59      1.82 o
   0   9   9        0.23        2.30      1.71 o
   1   9   9        0.22       -0.01      1.36 o
   2   9   9        0.05        6.52      2.65 o
   3   9   9        5.96        6.92      2.65 o
   4   9   9        2.98        3.54      1.95 o
   5   9   9        1.71        1.10      3.90 o
  -2  10   9        1.12        6.47      3.48 o
  -1  10   9       10.84       10.12      4.31 o
   0  10   9       10.78       20.95      6.12 o
   1  10   9        9.35        9.89      2.72 o
   2  10   9        3.62        4.79      2.47 o
 -10   0  10       19.25       23.10      4.36 o
  -9   0  10        3.22        5.68      1.77 o
  -8   0  10      102.96      108.73     11.83 o
  -7   0  10       74.01       82.95      8.09 o
  -6   0  10      101.60       97.15      6.76 o
  -5   0  10      124.04      120.91     11.51 o
  -4   0  10      303.24      329.35     18.87 o
  -3   0  10      351.14      371.48     19.45 o
  -2   0  10     1330.56     1332.67     42.43 o
  -1   0  10      962.15      773.99     29.62 o
   0   0  10     1258.43     1260.15     28.91 o
   1   0  10      165.05      284.12     11.78 o
   2   0  10     1048.54     1153.86     40.59 o
   3   0  10      529.68      471.61     23.19 o
   4   0  10      399.93      354.52     19.79 o
   5   0  10       38.09       34.58      6.18 o
   6   0  10      258.59      213.36     15.35 o
   7   0  10       45.44       78.22      9.34 o
   8   0  10      162.69      131.02     12.19 o
   9   0  10        7.41        4.52      3.19 o
 -10   1  10       16.30       15.77      3.68 o
  -9   1  10        9.39        9.04      3.02 o
  -8   1  10       53.06       48.69      5.23 o
  -7   1  10       41.68       52.99      4.57 o
  -6   1  10      108.80      112.35      6.15 o
  -5   1  10        1.21       16.34      3.15 o
  -4   1  10      131.28      134.63      8.60 o
  -3   1  10      422.83      421.23     10.06 o
  -2   1  10       31.11       37.31      3.30 o
  -1   1  10       29.68       75.12      5.87 o
   0   1  10      338.85      325.91      8.54 o
   1   1  10      447.03      357.62     12.31 o
   2   1  10      150.35      122.26      5.56 o
   3   1  10      281.13      302.42     12.70 o
   4   1  10       56.44       76.66      6.19 o
   5   1  10       23.55       40.03      4.73 o
   6   1  10       18.83       35.53      4.37 o
   7   1  10       45.31       60.07      5.69 o
   8   1  10       22.74       18.96      3.38 o
   9   1  10       10.50       12.15      2.75 o
  10   1  10       13.48       13.08      4.39 o
  -9   2  10        9.25        6.16      2.28 o
  -8   2  10       42.16       40.65      4.98 o
  -7   2  10       32.02       38.92      3.90 o
  -6   2  10       99.59      116.60      6.35 o
  -5   2  10        2.04        5.67      2.16 o
  -4   2  10       83.10       96.39      4.91 o
  -3   2  10      198.80      198.15      7.20 o
  -2   2  10       48.50       61.74      3.44 o
  -1   2  10       46.85       58.15      3.93 o
   0   2  10      288.13      274.67     10.39 o
   1   2  10      226.88      166.83     16.87 o
   2   2  10      237.10      196.96      9.53 o
   3   2  10      175.85      163.82      6.11 o
   4   2  10       69.72       88.50      6.81 o
   5   2  10       32.28       51.54      5.18 o
   6   2  10       33.96       56.32      5.44 o
   7   2  10       22.53       30.34      4.09 o
   8   2  10        4.83       10.07      2.81 o
   9   2  10        7.71        5.00      3.02 o
  -9   3  10        2.98        3.39      1.95 o
  -8   3  10       13.41       24.24      7.15 o
  -7   3  10       19.71       25.11      6.18 o
  -6   3  10        9.81       12.03      4.38 o
  -5   3  10       84.50       76.85     14.85 o
  -4   3  10      298.67      288.02     10.27 o
  -3   3  10      460.40      434.97     14.33 o
  -2   3  10      798.51      728.29     16.75 o
  -1   3  10      447.51      406.39     13.41 o
   0   3  10      348.35      338.04     11.52 o
   1   3  10      188.85      237.09      6.13 o
   2   3  10      399.07      480.49     12.75 o
   3   3  10      306.76      325.71      9.12 o
   4   3  10      242.68      213.44      6.45 o
   5   3  10       19.05       17.17      3.14 o
   6   3  10       50.69       52.61     11.87 o
   7   3  10        9.53       15.35      2.88 o
   8   3  10       65.58       55.57      8.89 o
   9   3  10        1.07        1.26      5.59 o
  -9   4  10        0.97        1.40      2.93 o
  -8   4  10       25.33       35.78      7.88 o
  -7   4  10        8.55       10.40      4.37 o
  -6   4  10       25.74       42.14      7.83 o
  -5   4  10        0.20        1.88      2.88 o
  -4   4  10       19.55       21.15      3.43 o
  -3   4  10       85.73      100.51      7.37 o
  -2   4  10       15.13       41.19      4.80 o
  -1   4  10       23.45       21.05      4.99 o
   0   4  10       52.37       53.10      7.81 o
   1   4  10       83.37       63.97      4.39 o
   2   4  10      189.81      181.89      8.05 o
   3   4  10      145.93      134.56      7.20 o
   4   4  10       68.87       64.02      9.03 o
   5   4  10       18.65       25.61      6.18 o
   6   4  10        3.30       13.13      4.75 o
   7   4  10        2.35       -0.94      3.01 o
   8   4  10       11.12       21.36      5.35 o
   9   4  10        2.58        4.54      1.98 o
  -8   5  10       18.89       35.07      7.97 o
  -7   5  10        1.08        0.74      2.44 o
  -6   5  10       35.69       32.92      7.28 o
  -5   5  10        9.20       18.82      3.47 o
  -4   5  10        4.85        6.28      2.16 o
  -3   5  10        2.31        7.95      2.25 o
  -2   5  10       16.15       26.75      3.94 o
  -1   5  10       13.49       12.30      4.38 o
   0   5  10      111.69       96.12     10.52 o
   1   5  10       10.62        6.31      3.36 o
   2   5  10      138.64      123.68      7.19 o
   3   5  10       68.02       47.70      7.75 o
   4   5  10       20.18       12.72      4.07 o
   5   5  10       23.62       22.81      5.54 o
   6   5  10       37.33       38.26      7.71 o
   7   5  10        1.16        0.12      1.83 o
   8   5  10       15.98        9.55      3.14 o
  -7   6  10        1.06       -1.93      3.15 o
  -6   6  10       10.46        6.20      3.43 o
  -5   6  10        8.13        8.06      2.17 o
  -4   6  10      155.89      156.16     13.32 o
  -3   6  10      226.73      187.57     20.01 o
  -2   6  10      205.73      182.34     14.83 o
  -1   6  10       53.65       54.77      8.12 o
   0   6  10       36.92       30.70      6.41 o
   1   6  10       85.22       69.56      9.48 o
   2   6  10      112.33      130.93     13.36 o
   3   6  10       96.42      100.34     12.00 o
   4   6  10      120.72      132.80     13.92 o
   5   6  10        3.61        1.78      2.33 o
   6   6  10       11.54       10.52      3.11 o
   7   6  10        1.12        6.87      3.12 o
  -7   7  10        3.22        1.77      2.32 o
  -6   7  10       11.15       17.27      3.42 o
  -5   7  10        5.93        9.26      2.56 o
  -4   7  10       40.51       47.44     18.49 o
  -3   7  10       15.64       20.57      3.66 o
  -2   7  10       43.73       38.18      6.90 o
  -1   7  10       26.21       11.27      4.16 o
   0   7  10       31.61       16.45      4.70 o
   1   7  10       11.82       12.30      4.36 o
   2   7  10       18.28       24.08      6.11 o
   3   7  10       45.79       47.35      8.41 o
   4   7  10       49.54       40.88      5.51 o
   5   7  10        1.78        2.11      2.00 o
   6   7  10       17.86       17.14      4.14 o
  -5   8  10        9.47       10.57      2.98 o
  -4   8  10        9.86       13.40      3.19 o
  -3   8  10        3.07        5.82      3.68 o
  -2   8  10        3.39        3.53      4.61 o
  -1   8  10        3.66        3.29      1.81 o
   0   8  10       18.48       17.57      3.41 o
   1   8  10        6.84        7.94      2.55 o
   2   8  10        0.23        1.12      2.19 o
   3   8  10        4.35        0.62      1.57 o
   4   8  10        8.19        9.32      2.96 o
   5   8  10        0.97        1.38      3.28 o
  -3   9  10       19.53       15.83      3.55 o
  -2   9  10       15.33       16.07      4.74 o
  -1   9  10        2.55        5.06      3.88 o
   0   9  10       52.77       55.35      6.04 o
   1   9  10       14.74       16.05      3.51 o
   2   9  10       69.94       61.65      6.86 o
   3   9  10       19.66       22.59      4.25 o
  -9   1  11       10.83       12.03      2.49 o
  -8   1  11        1.21        2.21      1.62 o
  -7   1  11        1.45        1.10      1.24 o
  -6   1  11       45.36       40.21      3.71 o
  -5   1  11        4.31        4.45      2.30 o
  -4   1  11       60.62       54.14      5.32 o
  -3   1  11      119.31      117.28      7.57 o
  -2   1  11       57.53       59.34      6.67 o
  -1   1  11      164.75      162.35      7.03 o
   0   1  11       22.54       24.15      2.30 o
   1   1  11      133.03      132.14      8.95 o
   2   1  11       36.51       46.75      3.62 o
   3   1  11      128.24      115.55      8.30 o
   4   1  11       23.44       25.69      3.93 o
   5   1  11        4.45        4.81      3.83 o
   6   1  11        6.64        3.59      2.10 o
   7   1  11        4.10       10.42      2.82 o
   8   1  11        2.62        1.04      4.20 o
   9   1  11        8.84        9.03      4.15 o
  -9   2  11        4.63        3.62      3.19 o
  -8   2  11       11.30       10.03      3.69 o
  -7   2  11       44.81       41.77      4.06 o
  -6   2  11        1.05        7.78      1.96 o
  -5   2  11        1.56        0.77      1.37 o
  -4   2  11      109.03      111.57      5.26 o
  -3   2  11      188.05      174.53      5.43 o
  -2   2  11       34.29       51.68      4.02 o
  -1   2  11       31.98       35.27      3.17 o
   0   2  11       56.87       64.85      5.08 o
   1   2  11       48.80       36.94      3.67 o
   2   2  11       60.51       63.34      4.40 o
   3   2  11      109.72      122.34      5.56 o
   4   2  11      121.34      118.79      5.41 o
   5   2  11        0.47        0.48      1.41 o
   6   2  11       69.07       85.13      6.94 o
   7   2  11       31.61       40.76      6.35 o
   8   2  11       20.36       13.48      2.88 o
   9   2  11        8.71       18.58      4.86 o
  -8   3  11        8.29        5.48      2.05 o
  -7   3  11        3.82        2.69      1.59 o
  -6   3  11       55.58       44.72      8.12 o
  -5   3  11        0.08        0.90      1.26 o
  -4   3  11        7.55       11.20      2.50 o
  -3   3  11       46.93       54.48      4.34 o
  -2   3  11        2.26        2.58      1.15 o
  -1   3  11        0.71        0.48      0.29 o
   0   3  11      130.81      142.92     14.17 o
   1   3  11        2.15        1.44      1.92 o
   2   3  11        6.28        5.23      1.70 o
   3   3  11       52.08       48.40      3.12 o
   4   3  11       26.59       23.93      5.84 o
   5   3  11        3.89        4.00      3.47 o
   6   3  11       24.66       24.17      5.56 o
   7   3  11        1.93        7.39      2.29 o
   8   3  11       12.18        4.72      3.64 o
  -8   4  11        6.40        0.77      2.48 o
  -7   4  11        4.65        1.83      1.89 o
  -6   4  11       74.89      107.98     12.71 o
  -5   4  11        5.08       14.54      4.99 o
  -4   4  11       19.38       14.49      3.15 o
  -3   4  11       37.50       42.19      5.21 o
  -2   4  11       16.57       22.31      8.41 o
  -1   4  11       56.66       56.84      8.31 o
   0   4  11      112.19      122.32     12.28 o
   1   4  11       74.83       92.42     10.77 o
   2   4  11       51.45       33.08      6.57 o
   3   4  11       64.94       66.09      9.31 o
   4   4  11        0.50        9.14      4.74 o
   5   4  11       18.15       25.63      5.71 o
   6   4  11       11.36       22.26      5.99 o
   7   4  11        1.25        4.96      3.16 o
   8   4  11        5.84        2.40      3.23 o
  -7   5  11       13.43       21.17      6.33 o
  -6   5  11       21.61       49.96      9.14 o
  -5   5  11       13.07       12.60      3.20 o
  -4   5  11      114.20      107.58     16.48 o
  -3   5  11       97.35       94.10     11.32 o
  -2   5  11       69.97       69.38      6.55 o
  -1   5  11       46.08       37.59      6.73 o
   0   5  11       87.00       96.90     11.30 o
   1   5  11        1.77       10.13      3.71 o
   2   5  11       29.43       39.66      7.53 o
   3   5  11       33.67       54.25      8.83 o
   4   5  11       68.55       81.51     10.91 o
   5   5  11        1.35        3.96      3.40 o
   6   5  11       56.05       64.73     10.33 o
   7   5  11       24.54       30.46      7.56 o
  -7   6  11        6.84        0.45      3.30 o
  -6   6  11       59.04       61.39     10.03 o
  -5   6  11        4.66        7.08      2.61 o
  -4   6  11       11.79       10.94      2.65 o
  -3   6  11       20.33       22.93      4.04 o
  -2   6  11        9.58       14.33      3.51 o
  -1   6  11       12.67       20.73      5.50 o
   0   6  11      128.51      140.99     13.76 o
   1   6  11       32.80       32.96      6.63 o
   2   6  11       70.46       53.20      8.79 o
   3   6  11       18.27       26.79      6.27 o
   4   6  11        8.48        8.77      3.93 o
   5   6  11       13.14       18.23      6.36 o
   6   6  11       15.59       34.61      6.71 o
   7   6  11        7.00        5.71      5.79 o
  -5   7  11       18.64       29.26      4.52 o
  -4   7  11       10.33       11.04      3.18 o
  -3   7  11       10.02        4.40      2.06 o
  -2   7  11        5.27       11.56      2.98 o
  -1   7  11        0.86        5.28      3.24 o
   0   7  11       65.04       66.22      9.56 o
   1   7  11       32.35       36.02      7.55 o
   2   7  11       54.68       60.39      9.58 o
   3   7  11       12.93       13.45      5.03 o
   4   7  11        5.42       -2.58      3.77 o
   5   7  11       20.34       30.01      6.30 o
  -4   8  11       18.54       28.04      4.74 o
  -3   8  11       27.39       15.91      3.46 o
  -2   8  11       38.67       33.26      5.00 o
  -1   8  11       21.60       23.63      6.00 o
   0   8  11       15.70        9.78      4.32 o
   1   8  11        2.23        6.92      4.19 o
   2   8  11       12.36       16.16      3.65 o
   3   8  11       11.22       10.53      3.20 o
   4   8  11        7.12        3.54      2.40 o
   0   9  11        8.06       13.59      3.16 o
  -8   0  12       13.84       15.20      5.12 o
  -7   0  12      105.22      111.21     13.12 o
  -6   0  12       21.98       28.77      6.34 o
  -5   0  12        0.06        4.05      3.02 o
  -4   0  12       24.28       30.88      6.23 o
  -3   0  12       14.66       15.95      4.23 o
  -2   0  12       30.98       42.47      6.31 o
  -1   0  12      113.76       88.43      6.70 o
   0   0  12       74.47       92.17      6.82 o
   1   0  12      112.82      104.13      7.03 o
   2   0  12       21.44       22.05      3.25 o
   3   0  12       44.98       31.96      6.57 o
   4   0  12       34.96       27.98      6.09 o
   5   0  12        9.01       19.88      5.42 o
   6   0  12       10.16       23.25      5.77 o
   7   0  12      106.23       89.70     10.81 o
   8   0  12       20.07        9.09      3.81 o
  -8   1  12        2.11        6.47      2.55 o
  -7   1  12        0.87       -2.16      2.16 o
  -6   1  12        6.31       12.14      3.14 o
  -5   1  12       26.61       40.92      5.05 o
  -4   1  12       28.97       18.32      3.40 o
  -3   1  12      129.23      151.68     15.28 o
  -2   1  12        7.44        6.38      1.48 o
  -1   1  12       24.25       27.94      3.01 o
   0   1  12       33.64       33.86      3.25 o
   1   1  12       21.32       28.77      2.58 o
   2   1  12       16.18       25.00      2.77 o
   3   1  12      108.03      115.67      6.00 o
   4   1  12        8.60        9.67      3.11 o
   5   1  12       22.91       27.09      4.14 o
   6   1  12        7.25        5.93      2.21 o
   7   1  12        4.37        7.16      2.39 o
   8   1  12        3.06        6.69      2.36 o
  -8   2  12        0.84        8.77      4.80 o
  -7   2  12       10.13        8.09      2.59 o
  -6   2  12        3.48        6.24      2.26 o
  -5   2  12       77.91       81.88      7.25 o
  -4   2  12       12.66       11.28      2.67 o
  -3   2  12      140.29      141.84      7.28 o
  -2   2  12        0.86        1.86      1.00 o
  -1   2  12      102.93      121.96      6.29 o
   0   2  12       12.54        9.01      1.72 o
   1   2  12      106.01      108.91      6.72 o
   2   2  12        7.34       11.67      2.14 o
   3   2  12      132.58      148.00      6.41 o
   4   2  12        4.98        9.20      2.69 o
   5   2  12       67.06       69.18      6.63 o
   6   2  12        0.90        3.75      1.95 o
   7   2  12       10.08        9.47      2.46 o
   8   2  12        1.34        5.82      2.54 o
  -8   3  12        7.80       15.03      5.54 o
  -7   3  12       31.88       30.12      7.11 o
  -6   3  12        6.84        8.51      3.94 o
  -5   3  12       12.50       15.87      3.16 o
  -4   3  12        6.48        6.52      2.38 o
  -3   3  12       28.03       23.81      3.06 o
  -2   3  12        9.42       16.37      2.39 o
  -1   3  12       43.68       33.15      3.25 o
   0   3  12       18.66       20.92      2.85 o
   1   3  12       27.92       33.58      5.41 o
   2   3  12       23.45       22.26      2.54 o
   3   3  12        9.59       15.05      5.32 o
   4   3  12        2.34       -0.67      2.81 o
   5   3  12        4.70       10.13      4.94 o
   6   3  12        0.27        0.44      2.82 o
   7   3  12       13.40        3.16      3.12 o
   8   3  12        8.51        4.12      4.04 o
  -7   4  12       13.04       15.38      5.35 o
  -6   4  12       12.65        6.31      3.46 o
  -5   4  12       14.63       28.29      6.92 o
  -4   4  12        4.01        2.12      1.87 o
  -3   4  12        4.45        5.44      2.40 o
  -2   4  12        7.70        8.65      2.54 o
  -1   4  12       28.84       35.57      4.79 o
   0   4  12        9.09        6.50      3.31 o
   1   4  12       64.00       59.59      9.07 o
   2   4  12       12.33       14.57      4.47 o
   3   4  12       21.23       12.91      4.68 o
   4   4  12        2.96        1.01      2.71 o
   5   4  12        6.84        8.21      3.84 o
   6   4  12        1.65       12.31      5.61 o
   7   4  12       30.42       45.12      8.69 o
  -6   5  12        1.90        1.14      2.46 o
  -5   5  12       39.49       50.88      6.03 o
  -4   5  12        0.71       -0.57      1.71 o
  -3   5  12       17.90       22.36      4.24 o
  -2   5  12        1.63        3.82      3.03 o
  -1   5  12       95.20       82.23      7.45 o
   0   5  12        9.81        4.83      2.95 o
   1   5  12      128.27      112.92     12.87 o
   2   5  12        3.12       10.52      4.38 o
   3   5  12       23.24       28.19      6.48 o
   4   5  12        1.77        3.90      3.12 o
   5   5  12       27.73       41.53      8.46 o
   6   5  12        4.24       -3.84      3.84 o
  -5   6  12        4.25        5.65      2.49 o
  -4   6  12        0.87        4.22      2.30 o
  -3   6  12       28.80       23.01      4.11 o
  -2   6  12        1.92        3.17      1.68 o
  -1   6  12       27.32       28.92      6.51 o
   0   6  12        4.11       12.34      4.98 o
   1   6  12        3.45        4.80      3.06 o
   2   6  12        4.58        1.29      3.11 o
   3   6  12        3.18       10.93      4.63 o
   4   6  12        5.26       14.79      6.00 o
   5   6  12        2.14        4.11      4.53 o
  -4   7  12        1.79        6.18      4.04 o
  -3   7  12       32.42       35.31      9.41 o
  -2   7  12        8.17       11.31      2.81 o
  -1   7  12        0.67       -1.60      2.02 o
   0   7  12        3.40        7.85      3.83 o
   1   7  12        6.75        1.35      2.54 o
   2   7  12        3.07        2.15      3.61 o
   3   7  12       37.95       45.56      8.97 o
   4   7  12        3.82        5.62      4.91 o
  -2   8  12        0.50        3.70      2.30 o
  -1   8  12        1.92        8.26      4.22 o
   0   8  12        3.23        4.92      3.06 o
   1   8  12        1.23        0.51      2.87 o
   2   8  12        1.36        1.29      2.12 o
  -7   1  13       13.40        6.48      2.61 o
  -6   1  13       43.23       47.00      5.88 o
  -5   1  13       14.22       10.18      2.86 o
  -4   1  13       28.52       28.86      7.00 o
  -3   1  13       72.31       75.76      6.49 o
  -2   1  13      207.81      191.66     10.66 o
  -1   1  13       26.67       30.74      3.33 o
   0   1  13      198.98      180.94      8.93 o
   1   1  13       33.19       33.61      2.95 o
   2   1  13      183.37      167.49      9.69 o
   3   1  13       56.56       65.81      4.71 o
   4   1  13       35.12       31.43      5.34 o
   5   1  13       12.55        7.75      4.89 o
   6   1  13       14.77       20.15      3.84 o
   7   1  13        9.85       11.77      3.30 o
  -7   2  13       41.09       39.20      8.08 o
  -6   2  13       25.55       40.29      5.44 o
  -5   2  13       10.13       11.15      2.86 o
  -4   2  13       11.01        6.60      1.92 o
  -3   2  13       25.65       27.53      3.30 o
  -2   2  13      106.37      113.61      6.55 o
  -1   2  13       76.00       60.44      4.58 o
   0   2  13       91.84      106.43      6.95 o
   1   2  13       46.38       51.40      3.92 o
   2   2  13      146.38      144.41      7.80 o
   3   2  13       15.41       17.87      7.08 o
   4   2  13        8.64        7.06      2.67 o
   5   2  13        9.10        9.23      2.80 o
   6   2  13       60.72       86.62      7.80 o
   7   2  13       53.37       52.43      6.20 o
  -7   3  13        8.49       17.00      5.60 o
  -6   3  13        5.70        8.38      3.82 o
  -5   3  13        0.78        2.30      1.56 o
  -4   3  13       14.90       18.55      5.41 o
  -3   3  13       32.63       41.36      4.51 o
  -2   3  13       12.10       13.19      2.29 o
  -1   3  13        2.18        1.68      0.95 o
   0   3  13       37.30       42.59      5.21 o
   1   3  13       11.21        6.96      3.31 o
   2   3  13       19.69       22.30      5.82 o
   3   3  13       37.68       49.30      8.48 o
   4   3  13       12.30       11.35      4.26 o
   5   3  13        1.08        1.14      2.47 o
   6   3  13        5.25        0.56      2.33 o
  -6   4  13       17.47       25.76      6.41 o
  -5   4  13       28.43       30.35      6.72 o
  -4   4  13        3.14        6.48      2.57 o
  -3   4  13       95.51       98.91      8.45 o
  -2   4  13       55.34       41.95      5.47 o
  -1   4  13       28.87       26.21      7.73 o
   0   4  13      111.35       97.91     11.99 o
   1   4  13       22.53       16.74      4.89 o
   2   4  13       57.31       56.35      9.15 o
   3   4  13       65.37      108.85     13.08 o
   4   4  13        9.97       -1.54      3.28 o
   5   4  13       25.29       24.94      6.44 o
   6   4  13        7.36        8.87      4.81 o
  -5   5  13        2.45        0.48      2.44 o
  -4   5  13        8.34        4.19      4.35 o
  -3   5  13       19.64       24.73      7.20 o
  -2   5  13       44.91       49.44      6.10 o
  -1   5  13       12.67        9.60      2.83 o
   0   5  13       20.29       16.74      5.63 o
   1   5  13        6.88        8.02      3.95 o
   2   5  13       41.74       35.62      7.66 o
   3   5  13        1.25        6.35      4.73 o
   4   5  13        6.62       10.78      4.93 o
   5   5  13        0.46        6.12      4.31 o
  -4   6  13       28.66       31.46      6.97 o
  -3   6  13       17.23       18.99      4.10 o
  -2   6  13       33.94       38.50      8.48 o
  -1   6  13        6.09       -0.55      2.10 o
   0   6  13       20.52       31.47      7.17 o
   1   6  13        9.97        6.76      4.13 o
   2   6  13       20.90       26.44      6.74 o
   3   6  13       21.48       28.37      7.07 o
   4   6  13       35.53       57.68     10.31 o
  -2   7  13        2.81        0.84      1.72 o
  -1   7  13       29.08       23.78      4.52 o
   0   7  13        2.41        0.51      3.17 o
   1   7  13       27.83       24.06      6.78 o
   2   7  13        2.00       -0.64      2.68 o
  -6   0  14       27.29       42.53      8.20 o
  -5   0  14       61.60       62.90      9.47 o
  -4   0  14       35.32       43.44      7.51 o
  -3   0  14       54.66       53.33      8.25 o
  -2   0  14       68.05       75.99      9.31 o
  -1   0  14       99.85       92.68      9.85 o
   0   0  14       68.99       88.32      7.19 o
   1   0  14       96.00       98.06      7.50 o
   2   0  14        4.15       13.35      3.00 o
   3   0  14       63.91       77.48      6.54 o
   4   0  14        5.63       16.47      5.11 o
   5   0  14       84.71       77.90     10.75 o
   6   0  14       42.61       57.90      9.17 o
  -6   1  14       12.03       11.19     10.35 o
  -5   1  14       10.57        6.99      4.71 o
  -4   1  14       11.22        6.04      8.51 o
  -3   1  14       11.41       13.22      2.85 o
  -2   1  14       12.33       21.28      3.43 o
  -1   1  14       34.33       47.98      4.29 o
   0   1  14       53.24       46.85      4.16 o
   1   1  14       34.53       41.56      3.82 o
   2   1  14       38.45       42.70      3.38 o
   3   1  14        3.56        7.37      2.87 o
   4   1  14       15.19       12.87      3.28 o
   5   1  14       12.76       14.25      3.46 o
   6   1  14        1.34        4.40      2.02 o
  -6   2  14        1.64        7.01      3.47 o
  -5   2  14        9.38       10.60      3.15 o
  -4   2  14       10.15        9.99      2.55 o
  -3   2  14       10.68        9.56      2.39 o
  -2   2  14        7.73       11.86      2.33 o
  -1   2  14       37.81       45.48      5.86 o
   0   2  14       16.03       10.66      2.52 o
   1   2  14       30.89       36.31      4.85 o
   2   2  14       21.71       21.03      5.24 o
   3   2  14        9.71        7.96      4.13 o
   4   2  14       15.85       11.71      3.31 o
   5   2  14       10.76       13.84      3.27 o
   6   2  14        0.18        1.14      1.71 o
  -5   3  14       31.45       32.12      4.79 o
  -4   3  14       13.59       14.74      3.44 o
  -3   3  14       17.57       17.59      2.82 o
  -2   3  14       32.97       31.32      3.57 o
  -1   3  14       63.90       56.84      6.33 o
   0   3  14        1.70        3.46      2.33 o
   1   3  14       65.87       55.70      6.16 o
   2   3  14        9.80       12.93      4.77 o
   3   3  14       18.72       11.32      4.59 o
   4   3  14        6.05       10.65      4.23 o
   5   3  14       32.57       35.67      7.83 o
  -5   4  14        2.85        8.50      3.93 o
  -4   4  14       18.91       13.87      3.29 o
  -3   4  14        6.41        1.76      1.84 o
  -2   4  14       13.86       12.25      3.10 o
  -1   4  14        8.11       15.69      3.55 o
   0   4  14       11.40       18.23      3.90 o
   1   4  14        6.51        8.45      4.32 o
   2   4  14        9.10       10.24      5.21 o
   3   4  14        4.37        5.62      3.28 o
   4   4  14       16.77       15.43      5.28 o
  -3   5  14       18.58       28.04      4.85 o
  -2   5  14        2.15        2.40      2.20 o
  -1   5  14       12.06       23.48      4.37 o
   0   5  14        8.63        7.31      2.75 o
   1   5  14        4.38        1.04      2.43 o
   2   5  14        0.89        5.70      4.29 o
   3   5  14       10.62       12.92      5.70 o
  -1   6  14       12.80        6.67      2.62 o
   0   6  14       15.40       11.80      5.25 o
   1   6  14       15.64       14.55      5.79 o
  -4   1  15        6.24        2.58      1.67 o
  -3   1  15       31.97       36.15      4.94 o
  -2   1  15       43.43       37.62      4.77 o
  -1   1  15       37.35       40.86      4.14 o
   0   1  15       73.51       87.89      6.15 o
   1   1  15       10.47       19.39      4.65 o
   2   1  15       28.81       32.42      3.90 o
   3   1  15       21.31       20.31      2.98 o
   4   1  15        4.95        1.75      4.04 o
  -4   2  15        4.81        1.72      2.64 o
  -3   2  15       15.82       14.15      3.06 o
  -2   2  15       30.42       28.12      3.58 o
  -1   2  15        2.80        9.83      2.76 o
   0   2  15       30.04       30.28      4.64 o
   1   2  15       31.07       34.98      5.00 o
   2   2  15       33.63       35.82      4.92 o
   3   2  15       10.12       14.29      5.35 o
   4   2  15        5.30        9.39      4.79 o
  -3   3  15        0.61       -1.90      2.78 o
  -2   3  15        3.64        3.37      4.41 o
  -1   3  15        9.56       16.91      8.19 o
   0   3  15       22.86       23.99      4.40 o
   1   3  15        4.98       11.93      3.48 o
   2   3  15        2.79       -2.30      4.26 o
   3   3  15        0.58        5.43      4.22 o
  -2   4  15       23.10       26.79      4.73 o
  -1   4  15       17.31       15.55      7.64 o
   0   4  15       61.72       78.87      7.93 o
   1   4  15        3.02        9.12      3.34 o
   2   4  15       17.04       19.46      5.25 o
  -2   0  16       51.69       55.95      8.60 o
  -1   0  16        7.84        8.12      3.73 o
   0   0  16       13.09       13.92      4.06 o
   1   0  16       12.64        5.90      3.52 o
   2   0  16       54.64       75.30     11.37 o
  -2   1  16       12.93       23.53      7.67 o
  -1   1  16       21.11       26.30      5.66 o
   0   1  16        6.74        3.58      2.10 o
   1   1  16       16.24       22.74      5.60 o
   0   2  16       19.18       23.83      4.45 o
 
